# Supplementary material for: Impact of depression on personal hygiene practices- A cross-sectional study among university students in Bangladesh
Source: PLoS One. 2025 Nov 18;20(11):e0323521. doi: 10.1371/journal.pone.0323521 (PMC12626304; doi:10.1371/journal.pone.0323521)
Supplement: S1 File — (XLSX) [file pone.0323521.s002.xlsx]

## Sheet: Sheet 1 - Dataset
Dataset
doyouwanttoparticipateinthisstud	age	gender	university_type	study_subject	study_year	residence	education_mother	education_father	family_income	During the past week (last 7 days)- [I was bothered by things that usually don’t bother me.]	During the past week (last 7 days)- [I did not feel like eating; my appetite was poor.]	During the past week (last 7 days)- [I felt that I could not shake off the blues even with help from my family or friends.]	During the past week (last 7 days)- [I felt I was just as good as other people.]	During the past week (last 7 days)- [I had trouble keeping my mind on what I was doing.]	During the past week (last 7 days)- [I felt depressed.]	During the past week (last 7 days)- [I felt that everything I did was an effort.]	During the past week (last 7 days)- [I felt hopeful about the future.]	During the past week (last 7 days)- [I thought my life had been a failure.]	During the past week (last 7 days)- [I felt fearful.]	During the past week (last 7 days)- [My sleep was restless.]	During the past week (last 7 days)- [I was happy.]	During the past week (last 7 days)- [I talked less than usual.]	During the past week (last 7 days)- [I felt lonely.]	During the past week (last 7 days)- [People were unfriendly.]	During the past week (last 7 days)- [I enjoyed life.]	During the past week (last 7 days)- [I had crying spells.]	During the past week (last 7 days)- [I felt sad.]	During the past week (last 7 days)- [I felt that people dislike me.]	During the past week (last 7 days)- [I could not get “going.”]	Handwashing practices [Do you wash your hands before eating?]	Handwashing practices [Do you wash your hands with soap after using the toilet?]	Handwashing practices [Do you wash your hands after wiping or blowing your nose?]	Handwashing practices [Do you wash your hands after touching animals?]	Handwashing practices [Do you wash your hands before touching your private parts?]	Handwashing practices [Do you wash your hands after touching your private parts?]	Keeping oneself clean [How often do you brush your teeth?]	Keeping oneself clean [How often do you bathe?]	Keeping oneself clean [How often do you wear clean clothes?]	Keeping oneself clean [How often do you change your underwear?]	Keeping oneself clean [How often do you remove unwanted hair?]	Keeping oneself clean [How often do you wash your hair?]	Keeping oneself clean [How often do you use a handkerchief/ tissue while picking your nose?]	How often do you cut your nails?	How often do you change bed sheets?	How often do you change your pillow cover?	How often do you dust your room?	How often do you mop your room?
Yes	20	Male	Public	Others	Second Year	Student residence (provided by the university)	Undergraduate	Graduate and post-graduate	70000	Occasionally or a moderate amount of time (3-4 days)	Occasionally or a moderate amount of time (3-4 days)	Some or a little of the time (1-2 days)	Occasionally or a moderate amount of time (3-4 days)	Occasionally or a moderate amount of time (3-4 days)	Occasionally or a moderate amount of time (3-4 days)	Occasionally or a moderate amount of time (3-4 days)	Occasionally or a moderate amount of time (3-4 days)	Some or a little of the time (1-2 days)	Some or a little of the time (1-2 days)	Some or a little of the time (1-2 days)	Occasionally or a moderate amount of time (3-4 days)	Some or a little of the time (1-2 days)	Occasionally or a moderate amount of time (3-4 days)	Some or a little of the time (1-2 days)	Occasionally or a moderate amount of time (3-4 days)	Rarely or none of the time (less than 1 day )	Some or a little of the time (1-2 days)	Some or a little of the time (1-2 days)	Some or a little of the time (1-2 days)	Always	Always	Sometimes	Always	Sometimes	Sometimes	Always	Always	Sometimes	Always	Sometimes	Always	Always	Once in 15 days	Once in 15 days	Once in 15 days	Weekly	Weekly
Yes	22	Male	Private	Others	Second Year	Home	Primary	Primary	50000	Rarely or none of the time (less than 1 day )	Rarely or none of the time (less than 1 day )	Rarely or none of the time (less than 1 day )	Some or a little of the time (1-2 days)	Rarely or none of the time (less than 1 day )	Rarely or none of the time (less than 1 day )	Most or all of the time (5-7 days)	Most or all of the time (5-7 days)	Some or a little of the time (1-2 days)	Rarely or none of the time (less than 1 day )	Occasionally or a moderate amount of time (3-4 days)	Rarely or none of the time (less than 1 day )	Rarely or none of the time (less than 1 day )	Rarely or none of the time (less than 1 day )	Some or a little of the time (1-2 days)	Most or all of the time (5-7 days)	Rarely or none of the time (less than 1 day )	Rarely or none of the time (less than 1 day )	Occasionally or a moderate amount of time (3-4 days)	Occasionally or a moderate amount of time (3-4 days)	Always	Always	Always	Never	Always	Always	Always	Always	Always	Always	Always	Always	Always	Once in 15 days	Once a month	Once a month	Monthly	Daily
Yes	21	Male	Private	Engineering	Second Year	Student residence (provided by the university)	Secondary	Secondary	30000	Some or a little of the time (1-2 days)	Rarely or none of the time (less than 1 day )	Rarely or none of the time (less than 1 day )	Most or all of the time (5-7 days)	Most or all of the time (5-7 days)	Most or all of the time (5-7 days)	Most or all of the time (5-7 days)	Rarely or none of the time (less than 1 day )	Most or all of the time (5-7 days)	Rarely or none of the time (less than 1 day )	Most or all of the time (5-7 days)	Occasionally or a moderate amount of time (3-4 days)	Some or a little of the time (1-2 days)	Rarely or none of the time (less than 1 day )	Most or all of the time (5-7 days)	Occasionally or a moderate amount of time (3-4 days)	Some or a little of the time (1-2 days)	Occasionally or a moderate amount of time (3-4 days)	Some or a little of the time (1-2 days)	Most or all of the time (5-7 days)	Always	Always	Never	Always	Always	Always	Always	Always	Always	Always	Always	Sometimes	Sometimes	Once/twice in a week	Once in 15 days	Once in 15 days	Weekly	Daily
Yes	21	Female	Private	Others	Second Year	Student residence (provided by the university)	Undergraduate	Graduate and post-graduate	35000	Rarely or none of the time (less than 1 day )	Some or a little of the time (1-2 days)	Rarely or none of the time (less than 1 day )	Some or a little of the time (1-2 days)	Some or a little of the time (1-2 days)	Rarely or none of the time (less than 1 day )	Rarely or none of the time (less than 1 day )	Some or a little of the time (1-2 days)	Occasionally or a moderate amount of time (3-4 days)	Rarely or none of the time (less than 1 day )	Rarely or none of the time (less than 1 day )	Occasionally or a moderate amount of time (3-4 days)	Rarely or none of the time (less than 1 day )	Rarely or none of the time (less than 1 day )	Rarely or none of the time (less than 1 day )	Occasionally or a moderate amount of time (3-4 days)	Rarely or none of the time (less than 1 day )	Rarely or none of the time (less than 1 day )	Rarely or none of the time (less than 1 day )	Rarely or none of the time (less than 1 day )	Always	Always	Sometimes	Always	Sometimes	Always	Always	Sometimes	Always	Always	Sometimes	Sometimes	Sometimes	Once/twice in a week	Once in 15 days	Once in a week	Daily	Monthly
Yes	21	Male	Private	Engineering	Second Year	Home	Primary	Primary	50000	Rarely or none of the time (less than 1 day )	Rarely or none of the time (less than 1 day )	Rarely or none of the time (less than 1 day )	Occasionally or a moderate amount of time (3-4 days)	Rarely or none of the time (less than 1 day )	Occasionally or a moderate amount of time (3-4 days)	Rarely or none of the time (less than 1 day )	Rarely or none of the time (less than 1 day )	Occasionally or a moderate amount of time (3-4 days)	Rarely or none of the time (less than 1 day )	Some or a little of the time (1-2 days)	Occasionally or a moderate amount of time (3-4 days)	Rarely or none of the time (less than 1 day )	Some or a little of the time (1-2 days)	Occasionally or a moderate amount of time (3-4 days)	Some or a little of the time (1-2 days)	Rarely or none of the time (less than 1 day )	Some or a little of the time (1-2 days)	Rarely or none of the time (less than 1 day )	Rarely or none of the time (less than 1 day )	Always	Always	Always	Always	Always	Always	Always	Always	Always	Always	Always	Always	Always	Once/twice in a week	Once in 15 days	Once in 15 days	Weekly	Weekly
Yes	22	Female	Private	Others	Second Year	Student residence (provided by the university)	Secondary	Secondary	50000	Some or a little of the time (1-2 days)	Occasionally or a moderate amount of time (3-4 days)	Some or a little of the time (1-2 days)	Rarely or none of the time (less than 1 day )	Some or a little of the time (1-2 days)	Rarely or none of the time (less than 1 day )	Rarely or none of the time (less than 1 day )	Rarely or none of the time (less than 1 day )	Some or a little of the time (1-2 days)	Rarely or none of the time (less than 1 day )	Rarely or none of the time (less than 1 day )	Occasionally or a moderate amount of time (3-4 days)	Rarely or none of the time (less than 1 day )	Rarely or none of the time (less than 1 day )	Rarely or none of the time (less than 1 day )	Occasionally or a moderate amount of time (3-4 days)	Rarely or none of the time (less than 1 day )	Rarely or none of the time (less than 1 day )	Some or a little of the time (1-2 days)	Rarely or none of the time (less than 1 day )	Always	Always	Sometimes	Sometimes	Sometimes	Always	Always	Sometimes	Sometimes	Sometimes	Sometimes	Sometimes	Always	Once/twice in a week	Once more than one month duration	Once more than one month duration	Daily	Monthly
Yes	22	Male	Public	Life Sciences	Second Year	Student residence (provided by the university)	Secondary	Undergraduate	30000	Most or all of the time (5-7 days)	Most or all of the time (5-7 days)	Most or all of the time (5-7 days)	Some or a little of the time (1-2 days)	Some or a little of the time (1-2 days)	Most or all of the time (5-7 days)	Most or all of the time (5-7 days)	Occasionally or a moderate amount of time (3-4 days)	Most or all of the time (5-7 days)	Rarely or none of the time (less than 1 day )	Most or all of the time (5-7 days)	Rarely or none of the time (less than 1 day )	Some or a little of the time (1-2 days)	Most or all of the time (5-7 days)	Rarely or none of the time (less than 1 day )	Most or all of the time (5-7 days)	Occasionally or a moderate amount of time (3-4 days)	Most or all of the time (5-7 days)	Rarely or none of the time (less than 1 day )	Most or all of the time (5-7 days)	Always	Always	Sometimes	Sometimes	Sometimes	Sometimes	Sometimes	Sometimes	Sometimes	Always	Always	Always	Sometimes	Once/twice in a week	Once in 15 days	Once a month	Daily	Daily
Yes	20	Female	Private	Engineering	Second Year	Home	Undergraduate	Graduate and post-graduate	25000	Some or a little of the time (1-2 days)	Rarely or none of the time (less than 1 day )	Occasionally or a moderate amount of time (3-4 days)	Occasionally or a moderate amount of time (3-4 days)	Some or a little of the time (1-2 days)	Occasionally or a moderate amount of time (3-4 days)	Occasionally or a moderate amount of time (3-4 days)	Some or a little of the time (1-2 days)	Some or a little of the time (1-2 days)	Some or a little of the time (1-2 days)	Rarely or none of the time (less than 1 day )	Occasionally or a moderate amount of time (3-4 days)	Occasionally or a moderate amount of time (3-4 days)	Some or a little of the time (1-2 days)	Some or a little of the time (1-2 days)	Rarely or none of the time (less than 1 day )	Occasionally or a moderate amount of time (3-4 days)	Occasionally or a moderate amount of time (3-4 days)	Some or a little of the time (1-2 days)	Some or a little of the time (1-2 days)	Always	Sometimes	Sometimes	Always	Sometimes	Always	Always	Always	Always	Always	Always	Always	Sometimes	Once in 15 days	Once a week	Once in a week	Daily	Weekly
Yes	22	Female	Private	Others	First Year	Student residence (privately managed, e.g. hostel, mess, etc.)	Secondary	Undergraduate	70000	Some or a little of the time (1-2 days)	Rarely or none of the time (less than 1 day )	Rarely or none of the time (less than 1 day )	Rarely or none of the time (less than 1 day )	Rarely or none of the time (less than 1 day )	Rarely or none of the time (less than 1 day )	Rarely or none of the time (less than 1 day )	Most or all of the time (5-7 days)	Rarely or none of the time (less than 1 day )	Rarely or none of the time (less than 1 day )	Rarely or none of the time (less than 1 day )	Most or all of the time (5-7 days)	Rarely or none of the time (less than 1 day )	Rarely or none of the time (less than 1 day )	Rarely or none of the time (less than 1 day )	Most or all of the time (5-7 days)	Rarely or none of the time (less than 1 day )	Rarely or none of the time (less than 1 day )	Rarely or none of the time (less than 1 day )	Rarely or none of the time (less than 1 day )	Always	Always	Always	Always	Always	Always	Always	Always	Always	Sometimes	Sometimes	Always	Always	Once/twice in a week	Once in 15 days	Once in 15 days	Daily	Daily
Yes	21	Female	Private	Others	First Year	Home	Graduate and post-graduate	Graduate and post-graduate	60000	Some or a little of the time (1-2 days)	Some or a little of the time (1-2 days)	Rarely or none of the time (less than 1 day )	Rarely or none of the time (less than 1 day )	Rarely or none of the time (less than 1 day )	Rarely or none of the time (less than 1 day )	Rarely or none of the time (less than 1 day )	Rarely or none of the time (less than 1 day )	Rarely or none of the time (less than 1 day )	Some or a little of the time (1-2 days)	Some or a little of the time (1-2 days)	Rarely or none of the time (less than 1 day )	Some or a little of the time (1-2 days)	Rarely or none of the time (less than 1 day )	Rarely or none of the time (less than 1 day )	Rarely or none of the time (less than 1 day )	Some or a little of the time (1-2 days)	Some or a little of the time (1-2 days)	Rarely or none of the time (less than 1 day )	Some or a little of the time (1-2 days)	Always	Always	Always	Always	Always	Always	Always	Always	Always	Always	Always	Always	Always	Once/twice in a week	Once in 15 days	Once in 15 days	Daily	Daily
Yes	22	Female	Private	Engineering	Second Year	Student residence (privately managed, e.g. hostel, mess, etc.)	Secondary	Secondary	30000	Some or a little of the time (1-2 days)	Some or a little of the time (1-2 days)	Some or a little of the time (1-2 days)	Some or a little of the time (1-2 days)	Some or a little of the time (1-2 days)	Some or a little of the time (1-2 days)	Some or a little of the time (1-2 days)	Some or a little of the time (1-2 days)	Some or a little of the time (1-2 days)	Some or a little of the time (1-2 days)	Some or a little of the time (1-2 days)	Some or a little of the time (1-2 days)	Some or a little of the time (1-2 days)	Some or a little of the time (1-2 days)	Some or a little of the time (1-2 days)	Some or a little of the time (1-2 days)	Some or a little of the time (1-2 days)	Some or a little of the time (1-2 days)	Some or a little of the time (1-2 days)	Some or a little of the time (1-2 days)	Always	Always	Always	Always	Always	Always	Always	Always	Always	Always	Always	Always	Always	Once/twice in a week	Once more than one month duration	Once more than one month duration	Daily	Daily
Yes	22	Female	Private	Engineering	Second Year	Student residence (privately managed, e.g. hostel, mess, etc.)	Secondary	Graduate and post-graduate	45000	Some or a little of the time (1-2 days)	Rarely or none of the time (less than 1 day )	Some or a little of the time (1-2 days)	Most or all of the time (5-7 days)	Some or a little of the time (1-2 days)	Occasionally or a moderate amount of time (3-4 days)	Some or a little of the time (1-2 days)	Most or all of the time (5-7 days)	Rarely or none of the time (less than 1 day )	Occasionally or a moderate amount of time (3-4 days)	Some or a little of the time (1-2 days)	Some or a little of the time (1-2 days)	Some or a little of the time (1-2 days)	Rarely or none of the time (less than 1 day )	Rarely or none of the time (less than 1 day )	Some or a little of the time (1-2 days)	Some or a little of the time (1-2 days)	Occasionally or a moderate amount of time (3-4 days)	Some or a little of the time (1-2 days)	Rarely or none of the time (less than 1 day )	Always	Always	Sometimes	Always	Sometimes	Always	Always	Always	Always	Always	Always	Always	Always	Once in 15 days	Once a week	Once in a week	Daily	Weekly
Yes	23	Female	Private	Others	Third Year	Student residence (privately managed, e.g. hostel, mess, etc.)	Graduate and post-graduate	Graduate and post-graduate	120000	Rarely or none of the time (less than 1 day )	Rarely or none of the time (less than 1 day )	Rarely or none of the time (less than 1 day )	Occasionally or a moderate amount of time (3-4 days)	Some or a little of the time (1-2 days)	Some or a little of the time (1-2 days)	Some or a little of the time (1-2 days)	Rarely or none of the time (less than 1 day )	Some or a little of the time (1-2 days)	Some or a little of the time (1-2 days)	Some or a little of the time (1-2 days)	Some or a little of the time (1-2 days)	Rarely or none of the time (less than 1 day )	Rarely or none of the time (less than 1 day )	Rarely or none of the time (less than 1 day )	Some or a little of the time (1-2 days)	Some or a little of the time (1-2 days)	Some or a little of the time (1-2 days)	Occasionally or a moderate amount of time (3-4 days)	Some or a little of the time (1-2 days)	Always	Always	Always	Always	Sometimes	Always	Always	Always	Always	Always	Sometimes	Sometimes	Sometimes	Once in 15 days	Once a month	Once a month	Daily	Daily
Yes	23	Male	Private	Others	First Year	Home	Secondary	Graduate and post-graduate	30000	Rarely or none of the time (less than 1 day )	Some or a little of the time (1-2 days)	Occasionally or a moderate amount of time (3-4 days)	Some or a little of the time (1-2 days)	Occasionally or a moderate amount of time (3-4 days)	Some or a little of the time (1-2 days)	Occasionally or a moderate amount of time (3-4 days)	Occasionally or a moderate amount of time (3-4 days)	Some or a little of the time (1-2 days)	Most or all of the time (5-7 days)	Occasionally or a moderate amount of time (3-4 days)	Most or all of the time (5-7 days)	Most or all of the time (5-7 days)	Rarely or none of the time (less than 1 day )	Most or all of the time (5-7 days)	Occasionally or a moderate amount of time (3-4 days)	Occasionally or a moderate amount of time (3-4 days)	Some or a little of the time (1-2 days)	Most or all of the time (5-7 days)	Occasionally or a moderate amount of time (3-4 days)	Always	Always	Always	Always	Always	Always	Always	Always	Always	Always	Always	Always	Always	Once in 15 days	Once a week	Once in a week	Daily	Weekly
Yes	22	Male	Private	Engineering	Second Year	Student residence (provided by the university)	Graduate and post-graduate	Graduate and post-graduate	50000	Some or a little of the time (1-2 days)	Occasionally or a moderate amount of time (3-4 days)	Some or a little of the time (1-2 days)	Occasionally or a moderate amount of time (3-4 days)	Some or a little of the time (1-2 days)	Most or all of the time (5-7 days)	Some or a little of the time (1-2 days)	Occasionally or a moderate amount of time (3-4 days)	Rarely or none of the time (less than 1 day )	Rarely or none of the time (less than 1 day )	Most or all of the time (5-7 days)	Some or a little of the time (1-2 days)	Some or a little of the time (1-2 days)	Some or a little of the time (1-2 days)	Some or a little of the time (1-2 days)	Occasionally or a moderate amount of time (3-4 days)	Rarely or none of the time (less than 1 day )	Most or all of the time (5-7 days)	Most or all of the time (5-7 days)	Rarely or none of the time (less than 1 day )	Sometimes	Always	Sometimes	Never	Never	Always	Sometimes	Always	Always	Sometimes	Always	Always	Sometimes	Once in 15 days	Once more than one month duration	Once more than one month duration	Monthly	Monthly
Yes	23	Male	Public	Others	Third Year	Student residence (provided by the university)	Secondary	Graduate and post-graduate	100000	Some or a little of the time (1-2 days)	Rarely or none of the time (less than 1 day )	Rarely or none of the time (less than 1 day )	Some or a little of the time (1-2 days)	Some or a little of the time (1-2 days)	Rarely or none of the time (less than 1 day )	Rarely or none of the time (less than 1 day )	Rarely or none of the time (less than 1 day )	Some or a little of the time (1-2 days)	Some or a little of the time (1-2 days)	Some or a little of the time (1-2 days)	Some or a little of the time (1-2 days)	Some or a little of the time (1-2 days)	Some or a little of the time (1-2 days)	Some or a little of the time (1-2 days)	Some or a little of the time (1-2 days)	Some or a little of the time (1-2 days)	Some or a little of the time (1-2 days)	Some or a little of the time (1-2 days)	Rarely or none of the time (less than 1 day )	Sometimes	Sometimes	Sometimes	Always	Sometimes	Always	Sometimes	Always	Always	Sometimes	Always	Sometimes	Always	Once in 15 days	Once a month	Once in a week	Daily	Daily
Yes	21	Male	Private	Engineering	Second Year	Student residence (privately managed, e.g. hostel, mess, etc.)	Secondary	Secondary	40000	Rarely or none of the time (less than 1 day )	Rarely or none of the time (less than 1 day )	Rarely or none of the time (less than 1 day )	Occasionally or a moderate amount of time (3-4 days)	Some or a little of the time (1-2 days)	Rarely or none of the time (less than 1 day )	Occasionally or a moderate amount of time (3-4 days)	Occasionally or a moderate amount of time (3-4 days)	Rarely or none of the time (less than 1 day )	Rarely or none of the time (less than 1 day )	Some or a little of the time (1-2 days)	Occasionally or a moderate amount of time (3-4 days)	Some or a little of the time (1-2 days)	Some or a little of the time (1-2 days)	Rarely or none of the time (less than 1 day )	Some or a little of the time (1-2 days)	Rarely or none of the time (less than 1 day )	Some or a little of the time (1-2 days)	Rarely or none of the time (less than 1 day )	Rarely or none of the time (less than 1 day )	Always	Always	Always	Always	Sometimes	Always	Always	Always	Always	Always	Sometimes	Sometimes	Sometimes	Once/twice in a week	Once a month	Once a month	Daily	Weekly
Yes	20	Female	Private	Engineering	Second Year	Student residence (provided by the university)	Graduate and post-graduate	Graduate and post-graduate	75000	Most or all of the time (5-7 days)	Most or all of the time (5-7 days)	Most or all of the time (5-7 days)	Rarely or none of the time (less than 1 day )	Most or all of the time (5-7 days)	Occasionally or a moderate amount of time (3-4 days)	Rarely or none of the time (less than 1 day )	Occasionally or a moderate amount of time (3-4 days)	Most or all of the time (5-7 days)	Most or all of the time (5-7 days)	Most or all of the time (5-7 days)	Some or a little of the time (1-2 days)	Occasionally or a moderate amount of time (3-4 days)	Some or a little of the time (1-2 days)	Most or all of the time (5-7 days)	Occasionally or a moderate amount of time (3-4 days)	Rarely or none of the time (less than 1 day )	Rarely or none of the time (less than 1 day )	Most or all of the time (5-7 days)	Most or all of the time (5-7 days)	Always	Always	Always	Always	Always	Always	Always	Always	Always	Always	Always	Always	Always	Once in 15 days	Once in 15 days	Once in 15 days	Daily	Weekly
Yes	22	Male	Private	Engineering	First Year	Student residence (privately managed, e.g. hostel, mess, etc.)	Secondary	Secondary	200000	Rarely or none of the time (less than 1 day )	Rarely or none of the time (less than 1 day )	Rarely or none of the time (less than 1 day )	Occasionally or a moderate amount of time (3-4 days)	Occasionally or a moderate amount of time (3-4 days)	Rarely or none of the time (less than 1 day )	Rarely or none of the time (less than 1 day )	Rarely or none of the time (less than 1 day )	Rarely or none of the time (less than 1 day )	Rarely or none of the time (less than 1 day )	Rarely or none of the time (less than 1 day )	Rarely or none of the time (less than 1 day )	Rarely or none of the time (less than 1 day )	Rarely or none of the time (less than 1 day )	Rarely or none of the time (less than 1 day )	Some or a little of the time (1-2 days)	Some or a little of the time (1-2 days)	Rarely or none of the time (less than 1 day )	Rarely or none of the time (less than 1 day )	Some or a little of the time (1-2 days)	Always	Always	Always	Always	Always	Always	Always	Always	Always	Always	Always	Always	Always	Once/twice in a week	Once more than one month duration	Once more than one month duration	Daily	Daily
Yes	22	Female	Public	Others	Third Year	Student residence (provided by the university)	Secondary	Undergraduate	30000	Some or a little of the time (1-2 days)	Some or a little of the time (1-2 days)	Occasionally or a moderate amount of time (3-4 days)	Some or a little of the time (1-2 days)	Occasionally or a moderate amount of time (3-4 days)	Occasionally or a moderate amount of time (3-4 days)	Occasionally or a moderate amount of time (3-4 days)	Some or a little of the time (1-2 days)	Some or a little of the time (1-2 days)	Occasionally or a moderate amount of time (3-4 days)	Some or a little of the time (1-2 days)	Rarely or none of the time (less than 1 day )	Occasionally or a moderate amount of time (3-4 days)	Some or a little of the time (1-2 days)	Rarely or none of the time (less than 1 day )	Rarely or none of the time (less than 1 day )	Some or a little of the time (1-2 days)	Occasionally or a moderate amount of time (3-4 days)	Occasionally or a moderate amount of time (3-4 days)	Some or a little of the time (1-2 days)	Always	Always	Always	Always	Always	Always	Always	Always	Always	Always	Always	Always	Always	Once/twice in a week	Once in 15 days	Once in 15 days	Weekly	Weekly
Yes	22	Female	Private	Life Sciences	Second Year	Student residence (privately managed, e.g. hostel, mess, etc.)	Secondary	Secondary	100000	Some or a little of the time (1-2 days)	Some or a little of the time (1-2 days)	Occasionally or a moderate amount of time (3-4 days)	Rarely or none of the time (less than 1 day )	Most or all of the time (5-7 days)	Occasionally or a moderate amount of time (3-4 days)	Rarely or none of the time (less than 1 day )	Rarely or none of the time (less than 1 day )	Most or all of the time (5-7 days)	Rarely or none of the time (less than 1 day )	Rarely or none of the time (less than 1 day )	Rarely or none of the time (less than 1 day )	Occasionally or a moderate amount of time (3-4 days)	Rarely or none of the time (less than 1 day )	Rarely or none of the time (less than 1 day )	Most or all of the time (5-7 days)	Rarely or none of the time (less than 1 day )	Rarely or none of the time (less than 1 day )	Rarely or none of the time (less than 1 day )	Some or a little of the time (1-2 days)	Always	Always	Sometimes	Always	Always	Always	Always	Always	Always	Always	Always	Always	Always	Once in 15 days	Once in 15 days	Once in 15 days	Daily	Weekly
Yes	23	Male	Public	Engineering	First Year	Student residence (privately managed, e.g. hostel, mess, etc.)	Secondary	Graduate and post-graduate	30000	Occasionally or a moderate amount of time (3-4 days)	Rarely or none of the time (less than 1 day )	Some or a little of the time (1-2 days)	Occasionally or a moderate amount of time (3-4 days)	Occasionally or a moderate amount of time (3-4 days)	Some or a little of the time (1-2 days)	Occasionally or a moderate amount of time (3-4 days)	Some or a little of the time (1-2 days)	Occasionally or a moderate amount of time (3-4 days)	Some or a little of the time (1-2 days)	Occasionally or a moderate amount of time (3-4 days)	Some or a little of the time (1-2 days)	Occasionally or a moderate amount of time (3-4 days)	Some or a little of the time (1-2 days)	Some or a little of the time (1-2 days)	Some or a little of the time (1-2 days)	Occasionally or a moderate amount of time (3-4 days)	Occasionally or a moderate amount of time (3-4 days)	Some or a little of the time (1-2 days)	Some or a little of the time (1-2 days)	Sometimes	Always	Sometimes	Sometimes	Never	Sometimes	Sometimes	Sometimes	Sometimes	Always	Sometimes	Always	Sometimes	Once/twice in a week	Once a month	Once in 15 days	Weekly	Weekly
Yes	20	Female	Public	Others	First Year	Student residence (privately managed, e.g. hostel, mess, etc.)	Undergraduate	Graduate and post-graduate	30000	Rarely or none of the time (less than 1 day )	Most or all of the time (5-7 days)	Occasionally or a moderate amount of time (3-4 days)	Occasionally or a moderate amount of time (3-4 days)	Most or all of the time (5-7 days)	Rarely or none of the time (less than 1 day )	Occasionally or a moderate amount of time (3-4 days)	Most or all of the time (5-7 days)	Most or all of the time (5-7 days)	Most or all of the time (5-7 days)	Some or a little of the time (1-2 days)	Some or a little of the time (1-2 days)	Most or all of the time (5-7 days)	Most or all of the time (5-7 days)	Most or all of the time (5-7 days)	Most or all of the time (5-7 days)	Rarely or none of the time (less than 1 day )	Occasionally or a moderate amount of time (3-4 days)	Most or all of the time (5-7 days)	Most or all of the time (5-7 days)	Always	Always	Always	Always	Never	Always	Always	Always	Always	Always	Always	Always	Always	Once/twice in a week	Once a month	Once a month	Weekly	Daily
Yes	20	Male	Private	Life Sciences	Second Year	Home	Secondary	Undergraduate	30000	Some or a little of the time (1-2 days)	Rarely or none of the time (less than 1 day )	Rarely or none of the time (less than 1 day )	Rarely or none of the time (less than 1 day )	Some or a little of the time (1-2 days)	Some or a little of the time (1-2 days)	Some or a little of the time (1-2 days)	Occasionally or a moderate amount of time (3-4 days)	Some or a little of the time (1-2 days)	Most or all of the time (5-7 days)	Rarely or none of the time (less than 1 day )	Most or all of the time (5-7 days)	Rarely or none of the time (less than 1 day )	Occasionally or a moderate amount of time (3-4 days)	Some or a little of the time (1-2 days)	Some or a little of the time (1-2 days)	Occasionally or a moderate amount of time (3-4 days)	Some or a little of the time (1-2 days)	Some or a little of the time (1-2 days)	Some or a little of the time (1-2 days)	Always	Always	Sometimes	Sometimes	Always	Sometimes	Always	Always	Always	Always	Always	Always	Always	Once/twice in a week	Once in 15 days	Once in 15 days	Daily	Weekly
Yes	22	Female	Private	Others	Second Year	Student residence (privately managed, e.g. hostel, mess, etc.)	Graduate and post-graduate	Secondary	30000	Some or a little of the time (1-2 days)	Rarely or none of the time (less than 1 day )	Some or a little of the time (1-2 days)	Rarely or none of the time (less than 1 day )	Some or a little of the time (1-2 days)	Rarely or none of the time (less than 1 day )	Occasionally or a moderate amount of time (3-4 days)	Rarely or none of the time (less than 1 day )	Occasionally or a moderate amount of time (3-4 days)	Occasionally or a moderate amount of time (3-4 days)	Rarely or none of the time (less than 1 day )	Rarely or none of the time (less than 1 day )	Occasionally or a moderate amount of time (3-4 days)	Rarely or none of the time (less than 1 day )	Occasionally or a moderate amount of time (3-4 days)	Some or a little of the time (1-2 days)	Rarely or none of the time (less than 1 day )	Rarely or none of the time (less than 1 day )	Occasionally or a moderate amount of time (3-4 days)	Rarely or none of the time (less than 1 day )	Always	Always	Always	Always	Always	Always	Always	Always	Always	Always	Always	Sometimes	Sometimes	Once/twice in a week	Once a month	Once a month	Daily	Daily
Yes	20	Female	Private	Life Sciences	Second Year	Home	Graduate and post-graduate	Graduate and post-graduate	40000	Some or a little of the time (1-2 days)	Some or a little of the time (1-2 days)	Rarely or none of the time (less than 1 day )	Rarely or none of the time (less than 1 day )	Rarely or none of the time (less than 1 day )	Some or a little of the time (1-2 days)	Occasionally or a moderate amount of time (3-4 days)	Some or a little of the time (1-2 days)	Occasionally or a moderate amount of time (3-4 days)	Most or all of the time (5-7 days)	Occasionally or a moderate amount of time (3-4 days)	Occasionally or a moderate amount of time (3-4 days)	Occasionally or a moderate amount of time (3-4 days)	Some or a little of the time (1-2 days)	Rarely or none of the time (less than 1 day )	Occasionally or a moderate amount of time (3-4 days)	Some or a little of the time (1-2 days)	Some or a little of the time (1-2 days)	Some or a little of the time (1-2 days)	Rarely or none of the time (less than 1 day )	Always	Sometimes	Sometimes	Always	Never	Always	Always	Always	Always	Always	Sometimes	Sometimes	Sometimes	Once more than one month duration	Once a month	Once a month	Weekly	Weekly
Yes	21	Male	Public	Life Sciences	Second Year	Student residence (privately managed, e.g. hostel, mess, etc.)	Graduate and post-graduate	Graduate and post-graduate	70000	Rarely or none of the time (less than 1 day )	Occasionally or a moderate amount of time (3-4 days)	Occasionally or a moderate amount of time (3-4 days)	Rarely or none of the time (less than 1 day )	Occasionally or a moderate amount of time (3-4 days)	Occasionally or a moderate amount of time (3-4 days)	Some or a little of the time (1-2 days)	Rarely or none of the time (less than 1 day )	Occasionally or a moderate amount of time (3-4 days)	Occasionally or a moderate amount of time (3-4 days)	Occasionally or a moderate amount of time (3-4 days)	Rarely or none of the time (less than 1 day )	Rarely or none of the time (less than 1 day )	Occasionally or a moderate amount of time (3-4 days)	Occasionally or a moderate amount of time (3-4 days)	Rarely or none of the time (less than 1 day )	Occasionally or a moderate amount of time (3-4 days)	Occasionally or a moderate amount of time (3-4 days)	Occasionally or a moderate amount of time (3-4 days)	Some or a little of the time (1-2 days)	Always	Always	Always	Sometimes	Always	Always	Sometimes	Always	Always	Always	Always	Sometimes	Sometimes	Once/twice in a week	Once a month	Once a month	Daily	Daily
Yes	19	Female	Private	Others	First Year	Home	Secondary	Secondary	40000	Rarely or none of the time (less than 1 day )	Rarely or none of the time (less than 1 day )	Some or a little of the time (1-2 days)	Rarely or none of the time (less than 1 day )	Occasionally or a moderate amount of time (3-4 days)	Rarely or none of the time (less than 1 day )	Most or all of the time (5-7 days)	Most or all of the time (5-7 days)	Rarely or none of the time (less than 1 day )	Some or a little of the time (1-2 days)	Some or a little of the time (1-2 days)	Most or all of the time (5-7 days)	Rarely or none of the time (less than 1 day )	Rarely or none of the time (less than 1 day )	Rarely or none of the time (less than 1 day )	Most or all of the time (5-7 days)	Rarely or none of the time (less than 1 day )	Rarely or none of the time (less than 1 day )	Rarely or none of the time (less than 1 day )	Some or a little of the time (1-2 days)	Always	Always	Always	Always	Always	Always	Always	Always	Always	Always	Always	Always	Always	Once/twice in a week	Once a week	Once in 15 days	Daily	Daily
Yes	22	Male	Private	Engineering	First Year	Student residence (provided by the university)	Secondary	Undergraduate	50000	Rarely or none of the time (less than 1 day )	Rarely or none of the time (less than 1 day )	Rarely or none of the time (less than 1 day )	Occasionally or a moderate amount of time (3-4 days)	Occasionally or a moderate amount of time (3-4 days)	Some or a little of the time (1-2 days)	Occasionally or a moderate amount of time (3-4 days)	Most or all of the time (5-7 days)	Occasionally or a moderate amount of time (3-4 days)	Some or a little of the time (1-2 days)	Rarely or none of the time (less than 1 day )	Occasionally or a moderate amount of time (3-4 days)	Some or a little of the time (1-2 days)	Occasionally or a moderate amount of time (3-4 days)	Occasionally or a moderate amount of time (3-4 days)	Occasionally or a moderate amount of time (3-4 days)	Rarely or none of the time (less than 1 day )	Rarely or none of the time (less than 1 day )	Some or a little of the time (1-2 days)	Some or a little of the time (1-2 days)	Always	Always	Sometimes	Always	Sometimes	Sometimes	Always	Sometimes	Sometimes	Always	Always	Sometimes	Sometimes	Once in 15 days	Once a month	Once a month	Weekly	Weekly
Yes	22	Female	Public	Others	Second Year	Home	Secondary	Secondary	100000	Some or a little of the time (1-2 days)	Most or all of the time (5-7 days)	Some or a little of the time (1-2 days)	Rarely or none of the time (less than 1 day )	Some or a little of the time (1-2 days)	Some or a little of the time (1-2 days)	Some or a little of the time (1-2 days)	Most or all of the time (5-7 days)	Some or a little of the time (1-2 days)	Some or a little of the time (1-2 days)	Some or a little of the time (1-2 days)	Some or a little of the time (1-2 days)	Some or a little of the time (1-2 days)	Some or a little of the time (1-2 days)	Most or all of the time (5-7 days)	Some or a little of the time (1-2 days)	Some or a little of the time (1-2 days)	Some or a little of the time (1-2 days)	Some or a little of the time (1-2 days)	Some or a little of the time (1-2 days)	Always	Always	Always	Sometimes	Sometimes	Sometimes	Always	Always	Always	Always	Sometimes	Sometimes	Always	Once/twice in a week	Once in 15 days	Once in 15 days	Daily	Daily
Yes	22	Female	Public	Life Sciences	Second Year	Student residence (provided by the university)	Undergraduate	Undergraduate	40000	Some or a little of the time (1-2 days)	Some or a little of the time (1-2 days)	Some or a little of the time (1-2 days)	Some or a little of the time (1-2 days)	Some or a little of the time (1-2 days)	Some or a little of the time (1-2 days)	Some or a little of the time (1-2 days)	Some or a little of the time (1-2 days)	Some or a little of the time (1-2 days)	Some or a little of the time (1-2 days)	Some or a little of the time (1-2 days)	Some or a little of the time (1-2 days)	Some or a little of the time (1-2 days)	Some or a little of the time (1-2 days)	Some or a little of the time (1-2 days)	Some or a little of the time (1-2 days)	Some or a little of the time (1-2 days)	Some or a little of the time (1-2 days)	Some or a little of the time (1-2 days)	Some or a little of the time (1-2 days)	Always	Always	Always	Always	Always	Always	Always	Always	Always	Always	Always	Always	Always	Once/twice in a week	Once in 15 days	Once in 15 days	Weekly	Daily
Yes	20	Male	Private	Engineering	Second Year	Home	Undergraduate	Graduate and post-graduate	50000	Some or a little of the time (1-2 days)	Most or all of the time (5-7 days)	Some or a little of the time (1-2 days)	Most or all of the time (5-7 days)	Most or all of the time (5-7 days)	Most or all of the time (5-7 days)	Most or all of the time (5-7 days)	Some or a little of the time (1-2 days)	Most or all of the time (5-7 days)	Most or all of the time (5-7 days)	Occasionally or a moderate amount of time (3-4 days)	Rarely or none of the time (less than 1 day )	Some or a little of the time (1-2 days)	Most or all of the time (5-7 days)	Most or all of the time (5-7 days)	Some or a little of the time (1-2 days)	Rarely or none of the time (less than 1 day )	Most or all of the time (5-7 days)	Most or all of the time (5-7 days)	Most or all of the time (5-7 days)	Always	Always	Always	Always	Sometimes	Always	Always	Always	Always	Always	Always	Always	Always	Once in 15 days	Once a week	Once in a week	Weekly	Daily
Yes	19	Female	Private	Medical	First Year	Home	Secondary	Secondary	40000	Rarely or none of the time (less than 1 day )	Some or a little of the time (1-2 days)	Occasionally or a moderate amount of time (3-4 days)	Rarely or none of the time (less than 1 day )	Rarely or none of the time (less than 1 day )	Rarely or none of the time (less than 1 day )	Rarely or none of the time (less than 1 day )	Some or a little of the time (1-2 days)	Occasionally or a moderate amount of time (3-4 days)	Occasionally or a moderate amount of time (3-4 days)	Some or a little of the time (1-2 days)	Rarely or none of the time (less than 1 day )	Rarely or none of the time (less than 1 day )	Occasionally or a moderate amount of time (3-4 days)	Occasionally or a moderate amount of time (3-4 days)	Rarely or none of the time (less than 1 day )	Occasionally or a moderate amount of time (3-4 days)	Rarely or none of the time (less than 1 day )	Occasionally or a moderate amount of time (3-4 days)	Rarely or none of the time (less than 1 day )	Always	Always	Always	Always	Always	Always	Always	Always	Sometimes	Sometimes	Sometimes	Sometimes	Sometimes	Once/twice in a week	Once in 15 days	Once in 15 days	Weekly	Weekly
Yes	20	Female	Private	Engineering	Second Year	Student residence (provided by the university)	Graduate and post-graduate	Graduate and post-graduate	60000	Rarely or none of the time (less than 1 day )	Some or a little of the time (1-2 days)	Rarely or none of the time (less than 1 day )	Most or all of the time (5-7 days)	Some or a little of the time (1-2 days)	Rarely or none of the time (less than 1 day )	Rarely or none of the time (less than 1 day )	Most or all of the time (5-7 days)	Rarely or none of the time (less than 1 day )	Some or a little of the time (1-2 days)	Occasionally or a moderate amount of time (3-4 days)	Most or all of the time (5-7 days)	Some or a little of the time (1-2 days)	Some or a little of the time (1-2 days)	Rarely or none of the time (less than 1 day )	Most or all of the time (5-7 days)	Most or all of the time (5-7 days)	Some or a little of the time (1-2 days)	Rarely or none of the time (less than 1 day )	Rarely or none of the time (less than 1 day )	Always	Always	Always	Always	Sometimes	Always	Always	Always	Always	Always	Always	Always	Always	Once/twice in a week	Once a week	Once in a week	Daily	Daily
Yes	22	Female	Private	Engineering	Second Year	Student residence (provided by the university)	Secondary	Graduate and post-graduate	30000	Most or all of the time (5-7 days)	Rarely or none of the time (less than 1 day )	Occasionally or a moderate amount of time (3-4 days)	Most or all of the time (5-7 days)	Most or all of the time (5-7 days)	Occasionally or a moderate amount of time (3-4 days)	Most or all of the time (5-7 days)	Most or all of the time (5-7 days)	Most or all of the time (5-7 days)	Most or all of the time (5-7 days)	Occasionally or a moderate amount of time (3-4 days)	Most or all of the time (5-7 days)	Some or a little of the time (1-2 days)	Occasionally or a moderate amount of time (3-4 days)	Some or a little of the time (1-2 days)	Occasionally or a moderate amount of time (3-4 days)	Occasionally or a moderate amount of time (3-4 days)	Some or a little of the time (1-2 days)	Some or a little of the time (1-2 days)	Occasionally or a moderate amount of time (3-4 days)	Always	Always	Sometimes	Always	Always	Always	Always	Always	Always	Always	Always	Always	Always	Once/twice in a week	Once a week	Once in a week	Daily	Weekly
Yes	22	Male	Private	Engineering	Third Year	Home	Secondary	Graduate and post-graduate	50000	Rarely or none of the time (less than 1 day )	Rarely or none of the time (less than 1 day )	Rarely or none of the time (less than 1 day )	Most or all of the time (5-7 days)	Rarely or none of the time (less than 1 day )	Some or a little of the time (1-2 days)	Occasionally or a moderate amount of time (3-4 days)	Most or all of the time (5-7 days)	Occasionally or a moderate amount of time (3-4 days)	Some or a little of the time (1-2 days)	Rarely or none of the time (less than 1 day )	Rarely or none of the time (less than 1 day )	Some or a little of the time (1-2 days)	Most or all of the time (5-7 days)	Most or all of the time (5-7 days)	Rarely or none of the time (less than 1 day )	Most or all of the time (5-7 days)	Most or all of the time (5-7 days)	Most or all of the time (5-7 days)	Most or all of the time (5-7 days)	Always	Always	Always	Always	Always	Always	Always	Always	Always	Always	Always	Always	Always	Once in 15 days	Once a week	Once in a week	Weekly	Daily
Yes	23	Male	Private	Engineering	Second Year	Student residence (privately managed, e.g. hostel, mess, etc.)	Primary	Graduate and post-graduate	40000	Rarely or none of the time (less than 1 day )	Rarely or none of the time (less than 1 day )	Rarely or none of the time (less than 1 day )	Occasionally or a moderate amount of time (3-4 days)	Some or a little of the time (1-2 days)	Some or a little of the time (1-2 days)	Rarely or none of the time (less than 1 day )	Rarely or none of the time (less than 1 day )	Occasionally or a moderate amount of time (3-4 days)	Occasionally or a moderate amount of time (3-4 days)	Rarely or none of the time (less than 1 day )	Rarely or none of the time (less than 1 day )	Occasionally or a moderate amount of time (3-4 days)	Occasionally or a moderate amount of time (3-4 days)	Rarely or none of the time (less than 1 day )	Some or a little of the time (1-2 days)	Rarely or none of the time (less than 1 day )	Some or a little of the time (1-2 days)	Some or a little of the time (1-2 days)	Some or a little of the time (1-2 days)	Sometimes	Always	Always	Always	Always	Always	Always	Always	Always	Always	Sometimes	Sometimes	Sometimes	Once in 15 days	Once in 15 days	Once in 15 days	Daily	Weekly
Yes	21	Female	Public	Life Sciences	First Year	Student residence (provided by the university)	Graduate and post-graduate	Graduate and post-graduate	45000	Some or a little of the time (1-2 days)	Occasionally or a moderate amount of time (3-4 days)	Some or a little of the time (1-2 days)	Rarely or none of the time (less than 1 day )	Some or a little of the time (1-2 days)	Most or all of the time (5-7 days)	Most or all of the time (5-7 days)	Occasionally or a moderate amount of time (3-4 days)	Occasionally or a moderate amount of time (3-4 days)	Occasionally or a moderate amount of time (3-4 days)	Most or all of the time (5-7 days)	Some or a little of the time (1-2 days)	Rarely or none of the time (less than 1 day )	Occasionally or a moderate amount of time (3-4 days)	Most or all of the time (5-7 days)	Some or a little of the time (1-2 days)	Some or a little of the time (1-2 days)	Some or a little of the time (1-2 days)	Occasionally or a moderate amount of time (3-4 days)	Some or a little of the time (1-2 days)	Always	Always	Sometimes	Sometimes	Always	Always	Always	Always	Always	Always	Sometimes	Always	Always	Once in 15 days	Once a month	Once a month	Daily	Daily
Yes	21	Female	Private	Engineering	First Year	Student residence (provided by the university)	Graduate and post-graduate	Graduate and post-graduate	45000	Some or a little of the time (1-2 days)	Most or all of the time (5-7 days)	Occasionally or a moderate amount of time (3-4 days)	Rarely or none of the time (less than 1 day )	Occasionally or a moderate amount of time (3-4 days)	Most or all of the time (5-7 days)	Occasionally or a moderate amount of time (3-4 days)	Some or a little of the time (1-2 days)	Occasionally or a moderate amount of time (3-4 days)	Occasionally or a moderate amount of time (3-4 days)	Most or all of the time (5-7 days)	Rarely or none of the time (less than 1 day )	Some or a little of the time (1-2 days)	Some or a little of the time (1-2 days)	Rarely or none of the time (less than 1 day )	Occasionally or a moderate amount of time (3-4 days)	Some or a little of the time (1-2 days)	Occasionally or a moderate amount of time (3-4 days)	Some or a little of the time (1-2 days)	Occasionally or a moderate amount of time (3-4 days)	Always	Always	Sometimes	Always	Sometimes	Always	Always	Always	Always	Always	Sometimes	Always	Always	Once in 15 days	Once a month	Once a month	Weekly	Weekly
Yes	22	Female	Private	Life Sciences	Second Year	Home	Graduate and post-graduate	Graduate and post-graduate	60000	Occasionally or a moderate amount of time (3-4 days)	Some or a little of the time (1-2 days)	Occasionally or a moderate amount of time (3-4 days)	Most or all of the time (5-7 days)	Rarely or none of the time (less than 1 day )	Most or all of the time (5-7 days)	Some or a little of the time (1-2 days)	Most or all of the time (5-7 days)	Some or a little of the time (1-2 days)	Occasionally or a moderate amount of time (3-4 days)	Most or all of the time (5-7 days)	Rarely or none of the time (less than 1 day )	Rarely or none of the time (less than 1 day )	Most or all of the time (5-7 days)	Most or all of the time (5-7 days)	Rarely or none of the time (less than 1 day )	Most or all of the time (5-7 days)	Most or all of the time (5-7 days)	Most or all of the time (5-7 days)	Occasionally or a moderate amount of time (3-4 days)	Always	Always	Always	Always	Always	Always	Sometimes	Always	Sometimes	Always	Sometimes	Always	Always	Once in 15 days	Once a week	Once in a week	Daily	Weekly
Yes	21	Female	Public	Medical	Second Year	Home	Graduate and post-graduate	Graduate and post-graduate	70000	Rarely or none of the time (less than 1 day )	Rarely or none of the time (less than 1 day )	Rarely or none of the time (less than 1 day )	Rarely or none of the time (less than 1 day )	Most or all of the time (5-7 days)	Most or all of the time (5-7 days)	Most or all of the time (5-7 days)	Some or a little of the time (1-2 days)	Most or all of the time (5-7 days)	Most or all of the time (5-7 days)	Rarely or none of the time (less than 1 day )	Rarely or none of the time (less than 1 day )	Rarely or none of the time (less than 1 day )	Most or all of the time (5-7 days)	Rarely or none of the time (less than 1 day )	Rarely or none of the time (less than 1 day )	Most or all of the time (5-7 days)	Most or all of the time (5-7 days)	Most or all of the time (5-7 days)	Most or all of the time (5-7 days)	Always	Always	Never	Always	Sometimes	Sometimes	Always	Always	Always	Always	Always	Always	Always	Once/twice in a week	Once more than one month duration	Once more than one month duration	Daily	Daily
Yes	22	Female	Public	Life Sciences	Second Year	Student residence (provided by the university)	Undergraduate	Graduate and post-graduate	20000	Some or a little of the time (1-2 days)	Rarely or none of the time (less than 1 day )	Occasionally or a moderate amount of time (3-4 days)	Rarely or none of the time (less than 1 day )	Occasionally or a moderate amount of time (3-4 days)	Occasionally or a moderate amount of time (3-4 days)	Occasionally or a moderate amount of time (3-4 days)	Rarely or none of the time (less than 1 day )	Occasionally or a moderate amount of time (3-4 days)	Occasionally or a moderate amount of time (3-4 days)	Occasionally or a moderate amount of time (3-4 days)	Rarely or none of the time (less than 1 day )	Occasionally or a moderate amount of time (3-4 days)	Occasionally or a moderate amount of time (3-4 days)	Occasionally or a moderate amount of time (3-4 days)	Rarely or none of the time (less than 1 day )	Rarely or none of the time (less than 1 day )	Occasionally or a moderate amount of time (3-4 days)	Occasionally or a moderate amount of time (3-4 days)	Some or a little of the time (1-2 days)	Always	Always	Sometimes	Always	Never	Always	Always	Always	Always	Always	Always	Always	Always	Once/twice in a week	Once a month	Once a month	Weekly	Weekly
Yes	22	Female	Private	Engineering	Third Year	Student residence (privately managed, e.g. hostel, mess, etc.)	Primary	Undergraduate	15000	Some or a little of the time (1-2 days)	Occasionally or a moderate amount of time (3-4 days)	Some or a little of the time (1-2 days)	Occasionally or a moderate amount of time (3-4 days)	Occasionally or a moderate amount of time (3-4 days)	Occasionally or a moderate amount of time (3-4 days)	Occasionally or a moderate amount of time (3-4 days)	Occasionally or a moderate amount of time (3-4 days)	Some or a little of the time (1-2 days)	Some or a little of the time (1-2 days)	Rarely or none of the time (less than 1 day )	Some or a little of the time (1-2 days)	Some or a little of the time (1-2 days)	Occasionally or a moderate amount of time (3-4 days)	Some or a little of the time (1-2 days)	Some or a little of the time (1-2 days)	Some or a little of the time (1-2 days)	Occasionally or a moderate amount of time (3-4 days)	Occasionally or a moderate amount of time (3-4 days)	Some or a little of the time (1-2 days)	Always	Always	Sometimes	Sometimes	Sometimes	Sometimes	Always	Always	Sometimes	Always	Always	Always	Sometimes	Once/twice in a week	Once in 15 days	Once in 15 days	Daily	Weekly
Yes	23	Male	Private	Engineering	Third Year	Student residence (provided by the university)	Graduate and post-graduate	Graduate and post-graduate	100000	Occasionally or a moderate amount of time (3-4 days)	Rarely or none of the time (less than 1 day )	Rarely or none of the time (less than 1 day )	Most or all of the time (5-7 days)	Some or a little of the time (1-2 days)	Rarely or none of the time (less than 1 day )	Occasionally or a moderate amount of time (3-4 days)	Most or all of the time (5-7 days)	Some or a little of the time (1-2 days)	Rarely or none of the time (less than 1 day )	Some or a little of the time (1-2 days)	Most or all of the time (5-7 days)	Occasionally or a moderate amount of time (3-4 days)	Occasionally or a moderate amount of time (3-4 days)	Rarely or none of the time (less than 1 day )	Occasionally or a moderate amount of time (3-4 days)	Rarely or none of the time (less than 1 day )	Rarely or none of the time (less than 1 day )	Rarely or none of the time (less than 1 day )	Rarely or none of the time (less than 1 day )	Always	Always	Sometimes	Always	Sometimes	Sometimes	Always	Always	Always	Always	Always	Always	Always	Once/twice in a week	Once in 15 days	Once in 15 days	Weekly	Weekly
Yes	22	Male	Public	Life Sciences	Second Year	Home	Primary	Secondary	150000	Rarely or none of the time (less than 1 day )	Rarely or none of the time (less than 1 day )	Some or a little of the time (1-2 days)	Most or all of the time (5-7 days)	Rarely or none of the time (less than 1 day )	Rarely or none of the time (less than 1 day )	Most or all of the time (5-7 days)	Most or all of the time (5-7 days)	Occasionally or a moderate amount of time (3-4 days)	Rarely or none of the time (less than 1 day )	Rarely or none of the time (less than 1 day )	Occasionally or a moderate amount of time (3-4 days)	Rarely or none of the time (less than 1 day )	Some or a little of the time (1-2 days)	Some or a little of the time (1-2 days)	Some or a little of the time (1-2 days)	Rarely or none of the time (less than 1 day )	Some or a little of the time (1-2 days)	Occasionally or a moderate amount of time (3-4 days)	Rarely or none of the time (less than 1 day )	Always	Always	Always	Always	Never	Always	Always	Always	Always	Always	Sometimes	Always	Never	Once/twice in a week	Once a month	Once a month	Weekly	Weekly
Yes	22	Male	Public	Engineering	First Year	Student residence (privately managed, e.g. hostel, mess, etc.)	Undergraduate	Undergraduate	30000	Rarely or none of the time (less than 1 day )	Rarely or none of the time (less than 1 day )	Rarely or none of the time (less than 1 day )	Rarely or none of the time (less than 1 day )	Rarely or none of the time (less than 1 day )	Some or a little of the time (1-2 days)	Rarely or none of the time (less than 1 day )	Some or a little of the time (1-2 days)	Rarely or none of the time (less than 1 day )	Rarely or none of the time (less than 1 day )	Rarely or none of the time (less than 1 day )	Occasionally or a moderate amount of time (3-4 days)	Rarely or none of the time (less than 1 day )	Rarely or none of the time (less than 1 day )	Rarely or none of the time (less than 1 day )	Occasionally or a moderate amount of time (3-4 days)	Rarely or none of the time (less than 1 day )	Rarely or none of the time (less than 1 day )	Rarely or none of the time (less than 1 day )	Rarely or none of the time (less than 1 day )	Always	Always	Always	Always	Sometimes	Always	Always	Always	Always	Always	Always	Always	Always	Once/twice in a week	Once in 15 days	Once in 15 days	Daily	Weekly
Yes	25	Male	Private	Engineering	Fourth Year	Student residence (privately managed, e.g. hostel, mess, etc.)	Secondary	Secondary	40000	Some or a little of the time (1-2 days)	Some or a little of the time (1-2 days)	Some or a little of the time (1-2 days)	Some or a little of the time (1-2 days)	Some or a little of the time (1-2 days)	Occasionally or a moderate amount of time (3-4 days)	Some or a little of the time (1-2 days)	Rarely or none of the time (less than 1 day )	Occasionally or a moderate amount of time (3-4 days)	Rarely or none of the time (less than 1 day )	Occasionally or a moderate amount of time (3-4 days)	Occasionally or a moderate amount of time (3-4 days)	Occasionally or a moderate amount of time (3-4 days)	Occasionally or a moderate amount of time (3-4 days)	Occasionally or a moderate amount of time (3-4 days)	Occasionally or a moderate amount of time (3-4 days)	Rarely or none of the time (less than 1 day )	Occasionally or a moderate amount of time (3-4 days)	Occasionally or a moderate amount of time (3-4 days)	Occasionally or a moderate amount of time (3-4 days)	Sometimes	Always	Never	Never	Always	Sometimes	Always	Always	Always	Always	Always	Always	Always	Once in 15 days	Once more than one month duration	Once more than one month duration	Weekly	Weekly
Yes	21	Female	Private	Life Sciences	First Year	Home	Undergraduate	Secondary	70000	Rarely or none of the time (less than 1 day )	Some or a little of the time (1-2 days)	Rarely or none of the time (less than 1 day )	Most or all of the time (5-7 days)	Some or a little of the time (1-2 days)	Rarely or none of the time (less than 1 day )	Some or a little of the time (1-2 days)	Most or all of the time (5-7 days)	Rarely or none of the time (less than 1 day )	Rarely or none of the time (less than 1 day )	Some or a little of the time (1-2 days)	Occasionally or a moderate amount of time (3-4 days)	Rarely or none of the time (less than 1 day )	Some or a little of the time (1-2 days)	Some or a little of the time (1-2 days)	Occasionally or a moderate amount of time (3-4 days)	Rarely or none of the time (less than 1 day )	Rarely or none of the time (less than 1 day )	Rarely or none of the time (less than 1 day )	Rarely or none of the time (less than 1 day )	Always	Sometimes	Always	Always	Sometimes	Always	Always	Always	Always	Always	Always	Sometimes	Always	Once/twice in a week	Once a week	Once in a week	Daily	Daily
Yes	22	Male	Public	Engineering	Second Year	Student residence (privately managed, e.g. hostel, mess, etc.)	Secondary	Graduate and post-graduate	50000	Rarely or none of the time (less than 1 day )	Rarely or none of the time (less than 1 day )	Rarely or none of the time (less than 1 day )	Occasionally or a moderate amount of time (3-4 days)	Rarely or none of the time (less than 1 day )	Rarely or none of the time (less than 1 day )	Some or a little of the time (1-2 days)	Occasionally or a moderate amount of time (3-4 days)	Rarely or none of the time (less than 1 day )	Rarely or none of the time (less than 1 day )	Rarely or none of the time (less than 1 day )	Occasionally or a moderate amount of time (3-4 days)	Some or a little of the time (1-2 days)	Rarely or none of the time (less than 1 day )	Rarely or none of the time (less than 1 day )	Occasionally or a moderate amount of time (3-4 days)	Rarely or none of the time (less than 1 day )	Rarely or none of the time (less than 1 day )	Rarely or none of the time (less than 1 day )	Rarely or none of the time (less than 1 day )	Always	Always	Always	Always	Sometimes	Always	Always	Always	Always	Always	Sometimes	Always	Sometimes	Once/twice in a week	Once a month	Once a month	Weekly	Weekly
Yes	24	Male	Public	Others	Third Year	Student residence (provided by the university)	Primary	Secondary	20000	Some or a little of the time (1-2 days)	Occasionally or a moderate amount of time (3-4 days)	Some or a little of the time (1-2 days)	Rarely or none of the time (less than 1 day )	Some or a little of the time (1-2 days)	Some or a little of the time (1-2 days)	Some or a little of the time (1-2 days)	Occasionally or a moderate amount of time (3-4 days)	Rarely or none of the time (less than 1 day )	Rarely or none of the time (less than 1 day )	Occasionally or a moderate amount of time (3-4 days)	Some or a little of the time (1-2 days)	Some or a little of the time (1-2 days)	Occasionally or a moderate amount of time (3-4 days)	Some or a little of the time (1-2 days)	Some or a little of the time (1-2 days)	Occasionally or a moderate amount of time (3-4 days)	Some or a little of the time (1-2 days)	Some or a little of the time (1-2 days)	Some or a little of the time (1-2 days)	Sometimes	Never	Always	Never	Never	Never	Sometimes	Always	Always	Sometimes	Never	Always	Always	Once/twice in a week	Once in 15 days	Once in a week	Daily	Daily
Yes	23	Male	Private	Others	Third Year	Student residence (privately managed, e.g. hostel, mess, etc.)	Undergraduate	Undergraduate	1800000	Occasionally or a moderate amount of time (3-4 days)	Most or all of the time (5-7 days)	Most or all of the time (5-7 days)	Occasionally or a moderate amount of time (3-4 days)	Most or all of the time (5-7 days)	Occasionally or a moderate amount of time (3-4 days)	Most or all of the time (5-7 days)	Occasionally or a moderate amount of time (3-4 days)	Most or all of the time (5-7 days)	Occasionally or a moderate amount of time (3-4 days)	Most or all of the time (5-7 days)	Occasionally or a moderate amount of time (3-4 days)	Most or all of the time (5-7 days)	Occasionally or a moderate amount of time (3-4 days)	Most or all of the time (5-7 days)	Occasionally or a moderate amount of time (3-4 days)	Most or all of the time (5-7 days)	Occasionally or a moderate amount of time (3-4 days)	Occasionally or a moderate amount of time (3-4 days)	Most or all of the time (5-7 days)	Always	Always	Never	Never	Never	Always	Always	Always	Always	Always	Always	Always	Always	Once more than one month duration	Once more than one month duration	Once more than one month duration	Monthly	Monthly
Yes	21	Female	Public	Others	Second Year	Student residence (provided by the university)	Graduate and post-graduate	Graduate and post-graduate	60000	Rarely or none of the time (less than 1 day )	Some or a little of the time (1-2 days)	Rarely or none of the time (less than 1 day )	Occasionally or a moderate amount of time (3-4 days)	Some or a little of the time (1-2 days)	Some or a little of the time (1-2 days)	Some or a little of the time (1-2 days)	Occasionally or a moderate amount of time (3-4 days)	Some or a little of the time (1-2 days)	Occasionally or a moderate amount of time (3-4 days)	Some or a little of the time (1-2 days)	Most or all of the time (5-7 days)	Rarely or none of the time (less than 1 day )	Some or a little of the time (1-2 days)	Occasionally or a moderate amount of time (3-4 days)	Most or all of the time (5-7 days)	Some or a little of the time (1-2 days)	Most or all of the time (5-7 days)	Some or a little of the time (1-2 days)	Some or a little of the time (1-2 days)	Always	Always	Always	Sometimes	Always	Always	Always	Always	Always	Always	Always	Sometimes	Sometimes	Once/twice in a week	Once a month	Once a month	Daily	Daily
Yes	23	Male	Public	Medical	Fourth Year	Student residence (provided by the university)	Primary	Primary	30000	Some or a little of the time (1-2 days)	Rarely or none of the time (less than 1 day )	Occasionally or a moderate amount of time (3-4 days)	Occasionally or a moderate amount of time (3-4 days)	Rarely or none of the time (less than 1 day )	Rarely or none of the time (less than 1 day )	Occasionally or a moderate amount of time (3-4 days)	Occasionally or a moderate amount of time (3-4 days)	Rarely or none of the time (less than 1 day )	Rarely or none of the time (less than 1 day )	Rarely or none of the time (less than 1 day )	Occasionally or a moderate amount of time (3-4 days)	Some or a little of the time (1-2 days)	Some or a little of the time (1-2 days)	Rarely or none of the time (less than 1 day )	Occasionally or a moderate amount of time (3-4 days)	Rarely or none of the time (less than 1 day )	Rarely or none of the time (less than 1 day )	Rarely or none of the time (less than 1 day )	Rarely or none of the time (less than 1 day )	Always	Always	Sometimes	Always	Never	Always	Always	Always	Always	Sometimes	Sometimes	Always	Sometimes	Once in 15 days	Once a month	Once a month	Monthly	Weekly
Yes	23	Female	Public	Others	Second Year	Student residence (provided by the university)	Primary	Primary	20000	Rarely or none of the time (less than 1 day )	Some or a little of the time (1-2 days)	Rarely or none of the time (less than 1 day )	Most or all of the time (5-7 days)	Rarely or none of the time (less than 1 day )	Rarely or none of the time (less than 1 day )	Most or all of the time (5-7 days)	Most or all of the time (5-7 days)	Rarely or none of the time (less than 1 day )	Rarely or none of the time (less than 1 day )	Rarely or none of the time (less than 1 day )	Most or all of the time (5-7 days)	Rarely or none of the time (less than 1 day )	Most or all of the time (5-7 days)	Rarely or none of the time (less than 1 day )	Occasionally or a moderate amount of time (3-4 days)	Rarely or none of the time (less than 1 day )	Rarely or none of the time (less than 1 day )	Some or a little of the time (1-2 days)	Rarely or none of the time (less than 1 day )	Always	Always	Always	Always	Sometimes	Sometimes	Always	Always	Always	Always	Always	Always	Always	Once/twice in a week	Once in 15 days	Once in 15 days	Weekly	Weekly
Yes	21	Female	Private	Life Sciences	Second Year	Student residence (privately managed, e.g. hostel, mess, etc.)	Undergraduate	Graduate and post-graduate	100000	Rarely or none of the time (less than 1 day )	Some or a little of the time (1-2 days)	Occasionally or a moderate amount of time (3-4 days)	Some or a little of the time (1-2 days)	Occasionally or a moderate amount of time (3-4 days)	Occasionally or a moderate amount of time (3-4 days)	Occasionally or a moderate amount of time (3-4 days)	Occasionally or a moderate amount of time (3-4 days)	Some or a little of the time (1-2 days)	Occasionally or a moderate amount of time (3-4 days)	Occasionally or a moderate amount of time (3-4 days)	Occasionally or a moderate amount of time (3-4 days)	Occasionally or a moderate amount of time (3-4 days)	Occasionally or a moderate amount of time (3-4 days)	Occasionally or a moderate amount of time (3-4 days)	Occasionally or a moderate amount of time (3-4 days)	Occasionally or a moderate amount of time (3-4 days)	Occasionally or a moderate amount of time (3-4 days)	Occasionally or a moderate amount of time (3-4 days)	Occasionally or a moderate amount of time (3-4 days)	Always	Sometimes	Never	Never	Never	Never	Always	Always	Sometimes	Sometimes	Sometimes	Sometimes	Sometimes	Once/twice in a week	Once in 15 days	Once in 15 days	Weekly	Daily
Yes	22	Female	Private	Others	First Year	Student residence (privately managed, e.g. hostel, mess, etc.)	Graduate and post-graduate	Graduate and post-graduate	35000	Some or a little of the time (1-2 days)	Rarely or none of the time (less than 1 day )	Occasionally or a moderate amount of time (3-4 days)	Rarely or none of the time (less than 1 day )	Some or a little of the time (1-2 days)	Most or all of the time (5-7 days)	Most or all of the time (5-7 days)	Most or all of the time (5-7 days)	Rarely or none of the time (less than 1 day )	Rarely or none of the time (less than 1 day )	Most or all of the time (5-7 days)	Rarely or none of the time (less than 1 day )	Occasionally or a moderate amount of time (3-4 days)	Most or all of the time (5-7 days)	Most or all of the time (5-7 days)	Some or a little of the time (1-2 days)	Most or all of the time (5-7 days)	Most or all of the time (5-7 days)	Most or all of the time (5-7 days)	Some or a little of the time (1-2 days)	Always	Always	Sometimes	Always	Always	Always	Always	Always	Always	Always	Always	Always	Always	Once/twice in a week	Once a month	Once a month	Weekly	Daily
Yes	21	Male	Private	Life Sciences	First Year	Student residence (provided by the university)	Undergraduate	Undergraduate	20000	Rarely or none of the time (less than 1 day )	Rarely or none of the time (less than 1 day )	Some or a little of the time (1-2 days)	Most or all of the time (5-7 days)	Rarely or none of the time (less than 1 day )	Rarely or none of the time (less than 1 day )	Rarely or none of the time (less than 1 day )	Some or a little of the time (1-2 days)	Rarely or none of the time (less than 1 day )	Rarely or none of the time (less than 1 day )	Some or a little of the time (1-2 days)	Most or all of the time (5-7 days)	Rarely or none of the time (less than 1 day )	Some or a little of the time (1-2 days)	Most or all of the time (5-7 days)	Most or all of the time (5-7 days)	Rarely or none of the time (less than 1 day )	Rarely or none of the time (less than 1 day )	Some or a little of the time (1-2 days)	Rarely or none of the time (less than 1 day )	Always	Always	Always	Always	Always	Always	Always	Always	Sometimes	Always	Sometimes	Always	Sometimes	Once/twice in a week	Once in 15 days	Once in 15 days	Weekly	Daily
Yes	20	Male	Private	Engineering	First Year	Student residence (provided by the university)	Secondary	Graduate and post-graduate	210000	Some or a little of the time (1-2 days)	Occasionally or a moderate amount of time (3-4 days)	Some or a little of the time (1-2 days)	Occasionally or a moderate amount of time (3-4 days)	Some or a little of the time (1-2 days)	Rarely or none of the time (less than 1 day )	Occasionally or a moderate amount of time (3-4 days)	Some or a little of the time (1-2 days)	Some or a little of the time (1-2 days)	Rarely or none of the time (less than 1 day )	Some or a little of the time (1-2 days)	Some or a little of the time (1-2 days)	Occasionally or a moderate amount of time (3-4 days)	Some or a little of the time (1-2 days)	Rarely or none of the time (less than 1 day )	Some or a little of the time (1-2 days)	Rarely or none of the time (less than 1 day )	Rarely or none of the time (less than 1 day )	Rarely or none of the time (less than 1 day )	Some or a little of the time (1-2 days)	Always	Always	Always	Always	Always	Always	Always	Always	Always	Always	Always	Always	Always	Once/twice in a week	Once in 15 days	Once in 15 days	Daily	Weekly
Yes	20	Female	Private	Others	First Year	Home	Undergraduate	Graduate and post-graduate	40000	Some or a little of the time (1-2 days)	Some or a little of the time (1-2 days)	Some or a little of the time (1-2 days)	Rarely or none of the time (less than 1 day )	Occasionally or a moderate amount of time (3-4 days)	Some or a little of the time (1-2 days)	Some or a little of the time (1-2 days)	Rarely or none of the time (less than 1 day )	Occasionally or a moderate amount of time (3-4 days)	Occasionally or a moderate amount of time (3-4 days)	Some or a little of the time (1-2 days)	Some or a little of the time (1-2 days)	Occasionally or a moderate amount of time (3-4 days)	Occasionally or a moderate amount of time (3-4 days)	Some or a little of the time (1-2 days)	Some or a little of the time (1-2 days)	Some or a little of the time (1-2 days)	Occasionally or a moderate amount of time (3-4 days)	Occasionally or a moderate amount of time (3-4 days)	Some or a little of the time (1-2 days)	Always	Sometimes	Sometimes	Sometimes	Sometimes	Always	Always	Always	Always	Sometimes	Always	Always	Always	Once/twice in a week	Once in 15 days	Once in 15 days	Daily	Daily
Yes	21	Male	Public	Others	Second Year	Student residence (provided by the university)	Primary	Primary	30000	Occasionally or a moderate amount of time (3-4 days)	Some or a little of the time (1-2 days)	Occasionally or a moderate amount of time (3-4 days)	Some or a little of the time (1-2 days)	Some or a little of the time (1-2 days)	Some or a little of the time (1-2 days)	Some or a little of the time (1-2 days)	Occasionally or a moderate amount of time (3-4 days)	Occasionally or a moderate amount of time (3-4 days)	Some or a little of the time (1-2 days)	Some or a little of the time (1-2 days)	Occasionally or a moderate amount of time (3-4 days)	Occasionally or a moderate amount of time (3-4 days)	Occasionally or a moderate amount of time (3-4 days)	Some or a little of the time (1-2 days)	Occasionally or a moderate amount of time (3-4 days)	Occasionally or a moderate amount of time (3-4 days)	Some or a little of the time (1-2 days)	Some or a little of the time (1-2 days)	Occasionally or a moderate amount of time (3-4 days)	Always	Sometimes	Sometimes	Always	Sometimes	Always	Sometimes	Sometimes	Sometimes	Sometimes	Sometimes	Sometimes	Always	Once in 15 days	Once in 15 days	Once in 15 days	Daily	Weekly
Yes	22	Female	Private	Others	Second Year	Student residence (privately managed, e.g. hostel, mess, etc.)	Undergraduate	Graduate and post-graduate	100000	Some or a little of the time (1-2 days)	Some or a little of the time (1-2 days)	Rarely or none of the time (less than 1 day )	Some or a little of the time (1-2 days)	Some or a little of the time (1-2 days)	Rarely or none of the time (less than 1 day )	Some or a little of the time (1-2 days)	Some or a little of the time (1-2 days)	Some or a little of the time (1-2 days)	Some or a little of the time (1-2 days)	Some or a little of the time (1-2 days)	Occasionally or a moderate amount of time (3-4 days)	Occasionally or a moderate amount of time (3-4 days)	Some or a little of the time (1-2 days)	Rarely or none of the time (less than 1 day )	Some or a little of the time (1-2 days)	Occasionally or a moderate amount of time (3-4 days)	Some or a little of the time (1-2 days)	Rarely or none of the time (less than 1 day )	Occasionally or a moderate amount of time (3-4 days)	Always	Always	Always	Always	Always	Always	Always	Always	Always	Always	Always	Always	Always	Once/twice in a week	Once a week	Once in a week	Daily	Daily
Yes	21	Female	Public	Others	Second Year	Home	Primary	Graduate and post-graduate	45000	Some or a little of the time (1-2 days)	Occasionally or a moderate amount of time (3-4 days)	Some or a little of the time (1-2 days)	Occasionally or a moderate amount of time (3-4 days)	Most or all of the time (5-7 days)	Some or a little of the time (1-2 days)	Rarely or none of the time (less than 1 day )	Occasionally or a moderate amount of time (3-4 days)	Rarely or none of the time (less than 1 day )	Occasionally or a moderate amount of time (3-4 days)	Some or a little of the time (1-2 days)	Occasionally or a moderate amount of time (3-4 days)	Some or a little of the time (1-2 days)	Occasionally or a moderate amount of time (3-4 days)	Some or a little of the time (1-2 days)	Some or a little of the time (1-2 days)	Some or a little of the time (1-2 days)	Some or a little of the time (1-2 days)	Rarely or none of the time (less than 1 day )	Occasionally or a moderate amount of time (3-4 days)	Always	Always	Sometimes	Always	Always	Always	Always	Always	Always	Always	Always	Always	Sometimes	Once/twice in a week	Once in 15 days	Once in 15 days	Daily	Daily
Yes	20	Female	Public	Medical	First Year	Student residence (privately managed, e.g. hostel, mess, etc.)	Graduate and post-graduate	Graduate and post-graduate	60000	Rarely or none of the time (less than 1 day )	Some or a little of the time (1-2 days)	Rarely or none of the time (less than 1 day )	Rarely or none of the time (less than 1 day )	Rarely or none of the time (less than 1 day )	Occasionally or a moderate amount of time (3-4 days)	Rarely or none of the time (less than 1 day )	Some or a little of the time (1-2 days)	Rarely or none of the time (less than 1 day )	Rarely or none of the time (less than 1 day )	Rarely or none of the time (less than 1 day )	Some or a little of the time (1-2 days)	Rarely or none of the time (less than 1 day )	Occasionally or a moderate amount of time (3-4 days)	Rarely or none of the time (less than 1 day )	Occasionally or a moderate amount of time (3-4 days)	Rarely or none of the time (less than 1 day )	Occasionally or a moderate amount of time (3-4 days)	Rarely or none of the time (less than 1 day )	Rarely or none of the time (less than 1 day )	Always	Always	Always	Always	Sometimes	Always	Always	Always	Always	Always	Always	Always	Always	Once/twice in a week	Once a week	Once in a week	Daily	Daily
Yes	23	Male	Public	Medical	Fourth Year	Student residence (provided by the university)	Primary	Primary	15000	Occasionally or a moderate amount of time (3-4 days)	Rarely or none of the time (less than 1 day )	Occasionally or a moderate amount of time (3-4 days)	Occasionally or a moderate amount of time (3-4 days)	Most or all of the time (5-7 days)	Most or all of the time (5-7 days)	Some or a little of the time (1-2 days)	Some or a little of the time (1-2 days)	Most or all of the time (5-7 days)	Most or all of the time (5-7 days)	Most or all of the time (5-7 days)	Most or all of the time (5-7 days)	Most or all of the time (5-7 days)	Most or all of the time (5-7 days)	Most or all of the time (5-7 days)	Most or all of the time (5-7 days)	Most or all of the time (5-7 days)	Most or all of the time (5-7 days)	Most or all of the time (5-7 days)	Most or all of the time (5-7 days)	Always	Always	Never	Sometimes	Never	Sometimes	Always	Always	Always	Always	Sometimes	Always	Never	Once/twice in a week	Once a month	Once more than one month duration	Weekly	Monthly
Yes	21	Female	Public	Life Sciences	Second Year	Student residence (provided by the university)	Secondary	Undergraduate	30000	Rarely or none of the time (less than 1 day )	Some or a little of the time (1-2 days)	Rarely or none of the time (less than 1 day )	Some or a little of the time (1-2 days)	Some or a little of the time (1-2 days)	Some or a little of the time (1-2 days)	Some or a little of the time (1-2 days)	Occasionally or a moderate amount of time (3-4 days)	Some or a little of the time (1-2 days)	Some or a little of the time (1-2 days)	Occasionally or a moderate amount of time (3-4 days)	Some or a little of the time (1-2 days)	Rarely or none of the time (less than 1 day )	Some or a little of the time (1-2 days)	Occasionally or a moderate amount of time (3-4 days)	Rarely or none of the time (less than 1 day )	Some or a little of the time (1-2 days)	Some or a little of the time (1-2 days)	Some or a little of the time (1-2 days)	Rarely or none of the time (less than 1 day )	Always	Always	Always	Sometimes	Sometimes	Always	Always	Always	Always	Always	Sometimes	Always	Sometimes	Once/twice in a week	Once in 15 days	Once in a week	Daily	Weekly
Yes	20	Female	Public	Others	First Year	Student residence (privately managed, e.g. hostel, mess, etc.)	Secondary	Undergraduate	10000	Rarely or none of the time (less than 1 day )	Rarely or none of the time (less than 1 day )	Rarely or none of the time (less than 1 day )	Rarely or none of the time (less than 1 day )	Rarely or none of the time (less than 1 day )	Rarely or none of the time (less than 1 day )	Rarely or none of the time (less than 1 day )	Rarely or none of the time (less than 1 day )	Some or a little of the time (1-2 days)	Rarely or none of the time (less than 1 day )	Rarely or none of the time (less than 1 day )	Rarely or none of the time (less than 1 day )	Some or a little of the time (1-2 days)	Most or all of the time (5-7 days)	Rarely or none of the time (less than 1 day )	Rarely or none of the time (less than 1 day )	Rarely or none of the time (less than 1 day )	Rarely or none of the time (less than 1 day )	Rarely or none of the time (less than 1 day )	Rarely or none of the time (less than 1 day )	Always	Always	Always	Always	Always	Always	Always	Always	Always	Always	Always	Always	Always	Once/twice in a week	Once in 15 days	Once in a week	Weekly	Daily
Yes	22	Male	Private	Life Sciences	Second Year	Home	Secondary	Secondary	50000	Some or a little of the time (1-2 days)	Rarely or none of the time (less than 1 day )	Rarely or none of the time (less than 1 day )	Some or a little of the time (1-2 days)	Occasionally or a moderate amount of time (3-4 days)	Occasionally or a moderate amount of time (3-4 days)	Occasionally or a moderate amount of time (3-4 days)	Some or a little of the time (1-2 days)	Occasionally or a moderate amount of time (3-4 days)	Occasionally or a moderate amount of time (3-4 days)	Occasionally or a moderate amount of time (3-4 days)	Some or a little of the time (1-2 days)	Occasionally or a moderate amount of time (3-4 days)	Most or all of the time (5-7 days)	Occasionally or a moderate amount of time (3-4 days)	Some or a little of the time (1-2 days)	Rarely or none of the time (less than 1 day )	Occasionally or a moderate amount of time (3-4 days)	Occasionally or a moderate amount of time (3-4 days)	Most or all of the time (5-7 days)	Always	Always	Sometimes	Sometimes	Sometimes	Always	Always	Always	Always	Always	Sometimes	Sometimes	Always	Once in 15 days	Once a week	Once in a week	Daily	Daily
Yes	23	Male	Public	Others	First Year	Student residence (provided by the university)	Graduate and post-graduate	Graduate and post-graduate	25000	Some or a little of the time (1-2 days)	Occasionally or a moderate amount of time (3-4 days)	Occasionally or a moderate amount of time (3-4 days)	Occasionally or a moderate amount of time (3-4 days)	Occasionally or a moderate amount of time (3-4 days)	Occasionally or a moderate amount of time (3-4 days)	Occasionally or a moderate amount of time (3-4 days)	Rarely or none of the time (less than 1 day )	Occasionally or a moderate amount of time (3-4 days)	Occasionally or a moderate amount of time (3-4 days)	Occasionally or a moderate amount of time (3-4 days)	Rarely or none of the time (less than 1 day )	Occasionally or a moderate amount of time (3-4 days)	Occasionally or a moderate amount of time (3-4 days)	Occasionally or a moderate amount of time (3-4 days)	Rarely or none of the time (less than 1 day )	Occasionally or a moderate amount of time (3-4 days)	Occasionally or a moderate amount of time (3-4 days)	Occasionally or a moderate amount of time (3-4 days)	Occasionally or a moderate amount of time (3-4 days)	Always	Always	Sometimes	Sometimes	Sometimes	Sometimes	Always	Always	Sometimes	Always	Sometimes	Never	Sometimes	Once in 15 days	Once more than one month duration	Once more than one month duration	Monthly	Monthly
Yes	21	Female	Public	Others	First Year	Home	Undergraduate	Graduate and post-graduate	70000	Rarely or none of the time (less than 1 day )	Some or a little of the time (1-2 days)	Rarely or none of the time (less than 1 day )	Some or a little of the time (1-2 days)	Occasionally or a moderate amount of time (3-4 days)	Rarely or none of the time (less than 1 day )	Occasionally or a moderate amount of time (3-4 days)	Some or a little of the time (1-2 days)	Rarely or none of the time (less than 1 day )	Rarely or none of the time (less than 1 day )	Some or a little of the time (1-2 days)	Occasionally or a moderate amount of time (3-4 days)	Some or a little of the time (1-2 days)	Rarely or none of the time (less than 1 day )	Rarely or none of the time (less than 1 day )	Occasionally or a moderate amount of time (3-4 days)	Some or a little of the time (1-2 days)	Some or a little of the time (1-2 days)	Some or a little of the time (1-2 days)	Rarely or none of the time (less than 1 day )	Always	Always	Sometimes	Always	Sometimes	Always	Always	Always	Always	Always	Always	Sometimes	Always	Once in 15 days	Once in 15 days	Once in a week	Daily	Daily
Yes	21	Female	Public	Engineering	Second Year	Home	Undergraduate	Undergraduate	70000	Occasionally or a moderate amount of time (3-4 days)	Some or a little of the time (1-2 days)	Rarely or none of the time (less than 1 day )	Rarely or none of the time (less than 1 day )	Some or a little of the time (1-2 days)	Occasionally or a moderate amount of time (3-4 days)	Some or a little of the time (1-2 days)	Rarely or none of the time (less than 1 day )	Rarely or none of the time (less than 1 day )	Most or all of the time (5-7 days)	Some or a little of the time (1-2 days)	Rarely or none of the time (less than 1 day )	Occasionally or a moderate amount of time (3-4 days)	Most or all of the time (5-7 days)	Most or all of the time (5-7 days)	Some or a little of the time (1-2 days)	Occasionally or a moderate amount of time (3-4 days)	Occasionally or a moderate amount of time (3-4 days)	Most or all of the time (5-7 days)	Most or all of the time (5-7 days)	Always	Always	Always	Always	Always	Always	Always	Always	Always	Always	Always	Always	Always	Once/twice in a week	Once a month	Once a month	Daily	Daily
Yes	24	Male	Private	Engineering	Second Year	Student residence (privately managed, e.g. hostel, mess, etc.)	Graduate and post-graduate	Graduate and post-graduate	50000	Occasionally or a moderate amount of time (3-4 days)	Occasionally or a moderate amount of time (3-4 days)	Occasionally or a moderate amount of time (3-4 days)	Occasionally or a moderate amount of time (3-4 days)	Occasionally or a moderate amount of time (3-4 days)	Occasionally or a moderate amount of time (3-4 days)	Occasionally or a moderate amount of time (3-4 days)	Occasionally or a moderate amount of time (3-4 days)	Occasionally or a moderate amount of time (3-4 days)	Occasionally or a moderate amount of time (3-4 days)	Occasionally or a moderate amount of time (3-4 days)	Most or all of the time (5-7 days)	Most or all of the time (5-7 days)	Occasionally or a moderate amount of time (3-4 days)	Rarely or none of the time (less than 1 day )	Occasionally or a moderate amount of time (3-4 days)	Occasionally or a moderate amount of time (3-4 days)	Occasionally or a moderate amount of time (3-4 days)	Occasionally or a moderate amount of time (3-4 days)	Occasionally or a moderate amount of time (3-4 days)	Always	Always	Always	Always	Always	Always	Sometimes	Always	Always	Sometimes	Sometimes	Sometimes	Sometimes	Once/twice in a week	Once in 15 days	Once a month	Weekly	Monthly
Yes	22	Male	Private	Medical	Third Year	Student residence (privately managed, e.g. hostel, mess, etc.)	Undergraduate	Undergraduate	50000	Some or a little of the time (1-2 days)	Occasionally or a moderate amount of time (3-4 days)	Some or a little of the time (1-2 days)	Occasionally or a moderate amount of time (3-4 days)	Some or a little of the time (1-2 days)	Rarely or none of the time (less than 1 day )	Most or all of the time (5-7 days)	Most or all of the time (5-7 days)	Rarely or none of the time (less than 1 day )	Rarely or none of the time (less than 1 day )	Some or a little of the time (1-2 days)	Most or all of the time (5-7 days)	Rarely or none of the time (less than 1 day )	Rarely or none of the time (less than 1 day )	Rarely or none of the time (less than 1 day )	Most or all of the time (5-7 days)	Rarely or none of the time (less than 1 day )	Rarely or none of the time (less than 1 day )	Rarely or none of the time (less than 1 day )	Most or all of the time (5-7 days)	Always	Always	Sometimes	Sometimes	Sometimes	Always	Always	Always	Always	Sometimes	Always	Always	Always	Once/twice in a week	Once in 15 days	Once more than one month duration	Weekly	Weekly
Yes	22	Female	Private	Engineering	First Year	Home	Graduate and post-graduate	Graduate and post-graduate	600000	Some or a little of the time (1-2 days)	Rarely or none of the time (less than 1 day )	Rarely or none of the time (less than 1 day )	Rarely or none of the time (less than 1 day )	Rarely or none of the time (less than 1 day )	Rarely or none of the time (less than 1 day )	Rarely or none of the time (less than 1 day )	Rarely or none of the time (less than 1 day )	Rarely or none of the time (less than 1 day )	Rarely or none of the time (less than 1 day )	Rarely or none of the time (less than 1 day )	Rarely or none of the time (less than 1 day )	Rarely or none of the time (less than 1 day )	Some or a little of the time (1-2 days)	Occasionally or a moderate amount of time (3-4 days)	Some or a little of the time (1-2 days)	Rarely or none of the time (less than 1 day )	Rarely or none of the time (less than 1 day )	Some or a little of the time (1-2 days)	Some or a little of the time (1-2 days)	Always	Always	Sometimes	Always	Always	Always	Always	Always	Always	Always	Always	Always	Sometimes	Once in 15 days	Once a week	Once in a week	Weekly	Daily
Yes	20	Female	Private	Others	Second Year	Home	Secondary	Undergraduate	30000	Some or a little of the time (1-2 days)	Most or all of the time (5-7 days)	Rarely or none of the time (less than 1 day )	Occasionally or a moderate amount of time (3-4 days)	Some or a little of the time (1-2 days)	Most or all of the time (5-7 days)	Most or all of the time (5-7 days)	Some or a little of the time (1-2 days)	Most or all of the time (5-7 days)	Rarely or none of the time (less than 1 day )	Most or all of the time (5-7 days)	Occasionally or a moderate amount of time (3-4 days)	Most or all of the time (5-7 days)	Most or all of the time (5-7 days)	Most or all of the time (5-7 days)	Rarely or none of the time (less than 1 day )	Most or all of the time (5-7 days)	Most or all of the time (5-7 days)	Occasionally or a moderate amount of time (3-4 days)	Most or all of the time (5-7 days)	Always	Always	Always	Always	Always	Always	Always	Always	Sometimes	Always	Sometimes	Always	Always	Once in 15 days	Once in 15 days	Once in 15 days	Daily	Daily
Yes	21	Female	Public	Others	Second Year	Home	Primary	Illiterate	30000	Rarely or none of the time (less than 1 day )	Some or a little of the time (1-2 days)	Some or a little of the time (1-2 days)	Some or a little of the time (1-2 days)	Some or a little of the time (1-2 days)	Some or a little of the time (1-2 days)	Some or a little of the time (1-2 days)	Some or a little of the time (1-2 days)	Some or a little of the time (1-2 days)	Some or a little of the time (1-2 days)	Some or a little of the time (1-2 days)	Some or a little of the time (1-2 days)	Some or a little of the time (1-2 days)	Some or a little of the time (1-2 days)	Some or a little of the time (1-2 days)	Some or a little of the time (1-2 days)	Some or a little of the time (1-2 days)	Some or a little of the time (1-2 days)	Some or a little of the time (1-2 days)	Some or a little of the time (1-2 days)	Always	Always	Always	Always	Always	Always	Always	Always	Always	Always	Always	Always	Always	Once/twice in a week	Once a week	Once in a week	Daily	Daily
Yes	21	Male	Public	Others	Second Year	Student residence (privately managed, e.g. hostel, mess, etc.)	Primary	Secondary	8000	Rarely or none of the time (less than 1 day )	Rarely or none of the time (less than 1 day )	Some or a little of the time (1-2 days)	Rarely or none of the time (less than 1 day )	Occasionally or a moderate amount of time (3-4 days)	Rarely or none of the time (less than 1 day )	Rarely or none of the time (less than 1 day )	Occasionally or a moderate amount of time (3-4 days)	Rarely or none of the time (less than 1 day )	Some or a little of the time (1-2 days)	Rarely or none of the time (less than 1 day )	Most or all of the time (5-7 days)	Some or a little of the time (1-2 days)	Rarely or none of the time (less than 1 day )	Rarely or none of the time (less than 1 day )	Most or all of the time (5-7 days)	Rarely or none of the time (less than 1 day )	Rarely or none of the time (less than 1 day )	Rarely or none of the time (less than 1 day )	Some or a little of the time (1-2 days)	Sometimes	Always	Never	Never	Never	Never	Always	Sometimes	Sometimes	Sometimes	Always	Sometimes	Never	Once in 15 days	Once more than one month duration	Once a month	Monthly	Monthly
Yes	21	Male	Public	Engineering	First Year	Student residence (privately managed, e.g. hostel, mess, etc.)	Secondary	Undergraduate	20000	Some or a little of the time (1-2 days)	Occasionally or a moderate amount of time (3-4 days)	Occasionally or a moderate amount of time (3-4 days)	Occasionally or a moderate amount of time (3-4 days)	Some or a little of the time (1-2 days)	Some or a little of the time (1-2 days)	Occasionally or a moderate amount of time (3-4 days)	Some or a little of the time (1-2 days)	Some or a little of the time (1-2 days)	Some or a little of the time (1-2 days)	Occasionally or a moderate amount of time (3-4 days)	Some or a little of the time (1-2 days)	Occasionally or a moderate amount of time (3-4 days)	Occasionally or a moderate amount of time (3-4 days)	Occasionally or a moderate amount of time (3-4 days)	Some or a little of the time (1-2 days)	Occasionally or a moderate amount of time (3-4 days)	Occasionally or a moderate amount of time (3-4 days)	Some or a little of the time (1-2 days)	Some or a little of the time (1-2 days)	Always	Always	Always	Always	Always	Always	Always	Always	Always	Always	Always	Always	Always	Once/twice in a week	Once a week	Once in a week	Daily	Daily
Yes	22	Male	Private	Engineering	Second Year	Student residence (provided by the university)	Undergraduate	Undergraduate	43000	Occasionally or a moderate amount of time (3-4 days)	Some or a little of the time (1-2 days)	Some or a little of the time (1-2 days)	Some or a little of the time (1-2 days)	Occasionally or a moderate amount of time (3-4 days)	Rarely or none of the time (less than 1 day )	Rarely or none of the time (less than 1 day )	Some or a little of the time (1-2 days)	Some or a little of the time (1-2 days)	Some or a little of the time (1-2 days)	Occasionally or a moderate amount of time (3-4 days)	Rarely or none of the time (less than 1 day )	Rarely or none of the time (less than 1 day )	Some or a little of the time (1-2 days)	Occasionally or a moderate amount of time (3-4 days)	Rarely or none of the time (less than 1 day )	Rarely or none of the time (less than 1 day )	Rarely or none of the time (less than 1 day )	Some or a little of the time (1-2 days)	Rarely or none of the time (less than 1 day )	Always	Always	Always	Always	Always	Always	Always	Always	Always	Always	Always	Always	Always	Once in 15 days	Once in 15 days	Once in a week	Weekly	Daily
Yes	21	Female	Private	Medical	First Year	Student residence (provided by the university)	Undergraduate	Graduate and post-graduate	50000	Some or a little of the time (1-2 days)	Rarely or none of the time (less than 1 day )	Some or a little of the time (1-2 days)	Some or a little of the time (1-2 days)	Some or a little of the time (1-2 days)	Some or a little of the time (1-2 days)	Some or a little of the time (1-2 days)	Some or a little of the time (1-2 days)	Some or a little of the time (1-2 days)	Some or a little of the time (1-2 days)	Occasionally or a moderate amount of time (3-4 days)	Some or a little of the time (1-2 days)	Rarely or none of the time (less than 1 day )	Some or a little of the time (1-2 days)	Rarely or none of the time (less than 1 day )	Some or a little of the time (1-2 days)	Some or a little of the time (1-2 days)	Some or a little of the time (1-2 days)	Rarely or none of the time (less than 1 day )	Rarely or none of the time (less than 1 day )	Always	Always	Sometimes	Always	Sometimes	Sometimes	Always	Always	Always	Always	Sometimes	Always	Always	Once in 15 days	Once a month	Once a month	Daily	Weekly
Yes	22	Female	Private	Others	Second Year	Student residence (privately managed, e.g. hostel, mess, etc.)	Graduate and post-graduate	Graduate and post-graduate	100000	Rarely or none of the time (less than 1 day )	Rarely or none of the time (less than 1 day )	Occasionally or a moderate amount of time (3-4 days)	Rarely or none of the time (less than 1 day )	Some or a little of the time (1-2 days)	Rarely or none of the time (less than 1 day )	Rarely or none of the time (less than 1 day )	Rarely or none of the time (less than 1 day )	Rarely or none of the time (less than 1 day )	Rarely or none of the time (less than 1 day )	Occasionally or a moderate amount of time (3-4 days)	Occasionally or a moderate amount of time (3-4 days)	Occasionally or a moderate amount of time (3-4 days)	Occasionally or a moderate amount of time (3-4 days)	Occasionally or a moderate amount of time (3-4 days)	Occasionally or a moderate amount of time (3-4 days)	Occasionally or a moderate amount of time (3-4 days)	Occasionally or a moderate amount of time (3-4 days)	Occasionally or a moderate amount of time (3-4 days)	Occasionally or a moderate amount of time (3-4 days)	Sometimes	Always	Never	Always	Never	Never	Sometimes	Sometimes	Always	Always	Sometimes	Sometimes	Sometimes	Once a month	Once more than one month duration	Once more than one month duration	Weekly	Weekly
Yes	25	Female	Public	Others	Fourth Year	Student residence (provided by the university)	Graduate and post-graduate	Graduate and post-graduate	46000	Rarely or none of the time (less than 1 day )	Most or all of the time (5-7 days)	Occasionally or a moderate amount of time (3-4 days)	Most or all of the time (5-7 days)	Occasionally or a moderate amount of time (3-4 days)	Most or all of the time (5-7 days)	Some or a little of the time (1-2 days)	Some or a little of the time (1-2 days)	Rarely or none of the time (less than 1 day )	Occasionally or a moderate amount of time (3-4 days)	Most or all of the time (5-7 days)	Occasionally or a moderate amount of time (3-4 days)	Rarely or none of the time (less than 1 day )	Most or all of the time (5-7 days)	Some or a little of the time (1-2 days)	Most or all of the time (5-7 days)	Occasionally or a moderate amount of time (3-4 days)	Some or a little of the time (1-2 days)	Some or a little of the time (1-2 days)	Some or a little of the time (1-2 days)	Always	Always	Always	Always	Always	Always	Always	Always	Always	Always	Always	Sometimes	Sometimes	Once/twice in a week	Once in 15 days	Once in 15 days	Daily	Daily
Yes	19	Female	Private	Engineering	Second Year	Student residence (privately managed, e.g. hostel, mess, etc.)	Undergraduate	Graduate and post-graduate	30000	Rarely or none of the time (less than 1 day )	Some or a little of the time (1-2 days)	Occasionally or a moderate amount of time (3-4 days)	Rarely or none of the time (less than 1 day )	Some or a little of the time (1-2 days)	Occasionally or a moderate amount of time (3-4 days)	Rarely or none of the time (less than 1 day )	Some or a little of the time (1-2 days)	Occasionally or a moderate amount of time (3-4 days)	Rarely or none of the time (less than 1 day )	Some or a little of the time (1-2 days)	Occasionally or a moderate amount of time (3-4 days)	Rarely or none of the time (less than 1 day )	Occasionally or a moderate amount of time (3-4 days)	Some or a little of the time (1-2 days)	Some or a little of the time (1-2 days)	Rarely or none of the time (less than 1 day )	Some or a little of the time (1-2 days)	Occasionally or a moderate amount of time (3-4 days)	Some or a little of the time (1-2 days)	Sometimes	Sometimes	Never	Never	Always	Sometimes	Sometimes	Always	Sometimes	Always	Sometimes	Sometimes	Always	Once/twice in a week	Once a week	Once in a week	Daily	Daily
Yes	22	Female	Private	Others	Second Year	Student residence (provided by the university)	Secondary	Secondary	20000	Rarely or none of the time (less than 1 day )	Rarely or none of the time (less than 1 day )	Rarely or none of the time (less than 1 day )	Rarely or none of the time (less than 1 day )	Rarely or none of the time (less than 1 day )	Rarely or none of the time (less than 1 day )	Rarely or none of the time (less than 1 day )	Rarely or none of the time (less than 1 day )	Some or a little of the time (1-2 days)	Rarely or none of the time (less than 1 day )	Rarely or none of the time (less than 1 day )	Rarely or none of the time (less than 1 day )	Some or a little of the time (1-2 days)	Rarely or none of the time (less than 1 day )	Some or a little of the time (1-2 days)	Some or a little of the time (1-2 days)	Rarely or none of the time (less than 1 day )	Rarely or none of the time (less than 1 day )	Some or a little of the time (1-2 days)	Rarely or none of the time (less than 1 day )	Always	Always	Always	Always	Always	Always	Always	Always	Always	Always	Always	Always	Always	Once/twice in a week	Once a week	Once in a week	Daily	Daily
Yes	21	Female	Private	Life Sciences	Second Year	Student residence (privately managed, e.g. hostel, mess, etc.)	Undergraduate	Undergraduate	60000	Some or a little of the time (1-2 days)	Some or a little of the time (1-2 days)	Occasionally or a moderate amount of time (3-4 days)	Some or a little of the time (1-2 days)	Some or a little of the time (1-2 days)	Some or a little of the time (1-2 days)	Some or a little of the time (1-2 days)	Some or a little of the time (1-2 days)	Some or a little of the time (1-2 days)	Some or a little of the time (1-2 days)	Some or a little of the time (1-2 days)	Some or a little of the time (1-2 days)	Some or a little of the time (1-2 days)	Some or a little of the time (1-2 days)	Some or a little of the time (1-2 days)	Some or a little of the time (1-2 days)	Some or a little of the time (1-2 days)	Some or a little of the time (1-2 days)	Some or a little of the time (1-2 days)	Some or a little of the time (1-2 days)	Always	Always	Always	Always	Always	Always	Always	Always	Always	Always	Always	Always	Always	Once in 15 days	Once a month	Once a month	Daily	Daily
Yes	21	Male	Private	Others	First Year	Student residence (privately managed, e.g. hostel, mess, etc.)	Secondary	Undergraduate	100000	Rarely or none of the time (less than 1 day )	Rarely or none of the time (less than 1 day )	Rarely or none of the time (less than 1 day )	Rarely or none of the time (less than 1 day )	Rarely or none of the time (less than 1 day )	Rarely or none of the time (less than 1 day )	Rarely or none of the time (less than 1 day )	Rarely or none of the time (less than 1 day )	Rarely or none of the time (less than 1 day )	Rarely or none of the time (less than 1 day )	Rarely or none of the time (less than 1 day )	Rarely or none of the time (less than 1 day )	Rarely or none of the time (less than 1 day )	Rarely or none of the time (less than 1 day )	Rarely or none of the time (less than 1 day )	Rarely or none of the time (less than 1 day )	Rarely or none of the time (less than 1 day )	Rarely or none of the time (less than 1 day )	Rarely or none of the time (less than 1 day )	Rarely or none of the time (less than 1 day )	Sometimes	Sometimes	Sometimes	Sometimes	Sometimes	Sometimes	Always	Always	Always	Always	Always	Always	Always	Once/twice in a week	Once in 15 days	Once in 15 days	Daily	Monthly
Yes	23	Male	Private	Engineering	Second Year	Home	Secondary	Undergraduate	45000	Some or a little of the time (1-2 days)	Occasionally or a moderate amount of time (3-4 days)	Some or a little of the time (1-2 days)	Some or a little of the time (1-2 days)	Occasionally or a moderate amount of time (3-4 days)	Some or a little of the time (1-2 days)	Occasionally or a moderate amount of time (3-4 days)	Some or a little of the time (1-2 days)	Occasionally or a moderate amount of time (3-4 days)	Some or a little of the time (1-2 days)	Some or a little of the time (1-2 days)	Most or all of the time (5-7 days)	Occasionally or a moderate amount of time (3-4 days)	Some or a little of the time (1-2 days)	Most or all of the time (5-7 days)	Occasionally or a moderate amount of time (3-4 days)	Occasionally or a moderate amount of time (3-4 days)	Some or a little of the time (1-2 days)	Most or all of the time (5-7 days)	Some or a little of the time (1-2 days)	Always	Always	Sometimes	Always	Sometimes	Sometimes	Always	Always	Always	Always	Always	Always	Always	Once/twice in a week	Once in 15 days	Once in 15 days	Daily	Daily
Yes	21	Female	Public	Others	Second Year	Student residence (provided by the university)	Secondary	Secondary	30000	Some or a little of the time (1-2 days)	Rarely or none of the time (less than 1 day )	Rarely or none of the time (less than 1 day )	Occasionally or a moderate amount of time (3-4 days)	Some or a little of the time (1-2 days)	Some or a little of the time (1-2 days)	Occasionally or a moderate amount of time (3-4 days)	Some or a little of the time (1-2 days)	Some or a little of the time (1-2 days)	Rarely or none of the time (less than 1 day )	Rarely or none of the time (less than 1 day )	Some or a little of the time (1-2 days)	Some or a little of the time (1-2 days)	Occasionally or a moderate amount of time (3-4 days)	Occasionally or a moderate amount of time (3-4 days)	Occasionally or a moderate amount of time (3-4 days)	Occasionally or a moderate amount of time (3-4 days)	Occasionally or a moderate amount of time (3-4 days)	Occasionally or a moderate amount of time (3-4 days)	Occasionally or a moderate amount of time (3-4 days)	Always	Always	Sometimes	Always	Sometimes	Always	Always	Always	Always	Always	Always	Always	Always	Once/twice in a week	Once in 15 days	Once in 15 days	Daily	Daily
Yes	19	Female	Private	Engineering	First Year	Student residence (privately managed, e.g. hostel, mess, etc.)	Graduate and post-graduate	Graduate and post-graduate	90000	Rarely or none of the time (less than 1 day )	Most or all of the time (5-7 days)	Rarely or none of the time (less than 1 day )	Most or all of the time (5-7 days)	Rarely or none of the time (less than 1 day )	Rarely or none of the time (less than 1 day )	Occasionally or a moderate amount of time (3-4 days)	Rarely or none of the time (less than 1 day )	Rarely or none of the time (less than 1 day )	Rarely or none of the time (less than 1 day )	Some or a little of the time (1-2 days)	Occasionally or a moderate amount of time (3-4 days)	Occasionally or a moderate amount of time (3-4 days)	Rarely or none of the time (less than 1 day )	Some or a little of the time (1-2 days)	Occasionally or a moderate amount of time (3-4 days)	Some or a little of the time (1-2 days)	Some or a little of the time (1-2 days)	Rarely or none of the time (less than 1 day )	Rarely or none of the time (less than 1 day )	Always	Always	Always	Always	Always	Always	Always	Always	Always	Always	Always	Always	Always	Once/twice in a week	Once a week	Once in a week	Daily	Daily
Yes	25	Female	Private	Others	Fourth Year	Student residence (privately managed, e.g. hostel, mess, etc.)	Secondary	Secondary	30000	Occasionally or a moderate amount of time (3-4 days)	Some or a little of the time (1-2 days)	Rarely or none of the time (less than 1 day )	Some or a little of the time (1-2 days)	Some or a little of the time (1-2 days)	Most or all of the time (5-7 days)	Rarely or none of the time (less than 1 day )	Rarely or none of the time (less than 1 day )	Rarely or none of the time (less than 1 day )	Occasionally or a moderate amount of time (3-4 days)	Most or all of the time (5-7 days)	Rarely or none of the time (less than 1 day )	Rarely or none of the time (less than 1 day )	Most or all of the time (5-7 days)	Occasionally or a moderate amount of time (3-4 days)	Rarely or none of the time (less than 1 day )	Rarely or none of the time (less than 1 day )	Occasionally or a moderate amount of time (3-4 days)	Rarely or none of the time (less than 1 day )	Some or a little of the time (1-2 days)	Always	Always	Always	Sometimes	Always	Always	Always	Always	Always	Always	Sometimes	Always	Always	Once in 15 days	Once in 15 days	Once in 15 days	Daily	Weekly
Yes	21	Female	Private	Medical	Second Year	Student residence (provided by the university)	Secondary	Graduate and post-graduate	60000	Some or a little of the time (1-2 days)	Rarely or none of the time (less than 1 day )	Occasionally or a moderate amount of time (3-4 days)	Occasionally or a moderate amount of time (3-4 days)	Occasionally or a moderate amount of time (3-4 days)	Most or all of the time (5-7 days)	Occasionally or a moderate amount of time (3-4 days)	Some or a little of the time (1-2 days)	Occasionally or a moderate amount of time (3-4 days)	Some or a little of the time (1-2 days)	Some or a little of the time (1-2 days)	Most or all of the time (5-7 days)	Most or all of the time (5-7 days)	Some or a little of the time (1-2 days)	Rarely or none of the time (less than 1 day )	Occasionally or a moderate amount of time (3-4 days)	Rarely or none of the time (less than 1 day )	Some or a little of the time (1-2 days)	Some or a little of the time (1-2 days)	Some or a little of the time (1-2 days)	Always	Always	Always	Sometimes	Never	Sometimes	Always	Always	Always	Always	Always	Sometimes	Always	Once/twice in a week	Once in 15 days	Once in 15 days	Daily	Weekly
Yes	23	Male	Public	Medical	Fourth Year	Student residence (provided by the university)	Primary	Secondary	10000	Some or a little of the time (1-2 days)	Some or a little of the time (1-2 days)	Some or a little of the time (1-2 days)	Rarely or none of the time (less than 1 day )	Some or a little of the time (1-2 days)	Occasionally or a moderate amount of time (3-4 days)	Occasionally or a moderate amount of time (3-4 days)	Some or a little of the time (1-2 days)	Rarely or none of the time (less than 1 day )	Some or a little of the time (1-2 days)	Occasionally or a moderate amount of time (3-4 days)	Most or all of the time (5-7 days)	Some or a little of the time (1-2 days)	Some or a little of the time (1-2 days)	Some or a little of the time (1-2 days)	Most or all of the time (5-7 days)	Rarely or none of the time (less than 1 day )	Rarely or none of the time (less than 1 day )	Occasionally or a moderate amount of time (3-4 days)	Rarely or none of the time (less than 1 day )	Always	Always	Always	Sometimes	Never	Sometimes	Always	Always	Always	Always	Always	Always	Sometimes	Once/twice in a week	Once a month	Once a month	Monthly	Monthly
Yes	22	Male	Private	Others	Second Year	Home	Undergraduate	Secondary	150000	Some or a little of the time (1-2 days)	Some or a little of the time (1-2 days)	Occasionally or a moderate amount of time (3-4 days)	Most or all of the time (5-7 days)	Rarely or none of the time (less than 1 day )	Rarely or none of the time (less than 1 day )	Occasionally or a moderate amount of time (3-4 days)	Most or all of the time (5-7 days)	Rarely or none of the time (less than 1 day )	Rarely or none of the time (less than 1 day )	Some or a little of the time (1-2 days)	Rarely or none of the time (less than 1 day )	Occasionally or a moderate amount of time (3-4 days)	Rarely or none of the time (less than 1 day )	Occasionally or a moderate amount of time (3-4 days)	Most or all of the time (5-7 days)	Rarely or none of the time (less than 1 day )	Rarely or none of the time (less than 1 day )	Rarely or none of the time (less than 1 day )	Occasionally or a moderate amount of time (3-4 days)	Always	Always	Always	Always	Always	Always	Always	Always	Always	Always	Always	Sometimes	Sometimes	Once/twice in a week	Once a month	Once a month	Weekly	Daily
Yes	20	Male	Private	Others	First Year	Student residence (privately managed, e.g. hostel, mess, etc.)	Secondary	Secondary	100000	Rarely or none of the time (less than 1 day )	Some or a little of the time (1-2 days)	Some or a little of the time (1-2 days)	Rarely or none of the time (less than 1 day )	Some or a little of the time (1-2 days)	Some or a little of the time (1-2 days)	Some or a little of the time (1-2 days)	Rarely or none of the time (less than 1 day )	Occasionally or a moderate amount of time (3-4 days)	Rarely or none of the time (less than 1 day )	Rarely or none of the time (less than 1 day )	Some or a little of the time (1-2 days)	Some or a little of the time (1-2 days)	Some or a little of the time (1-2 days)	Rarely or none of the time (less than 1 day )	Some or a little of the time (1-2 days)	Occasionally or a moderate amount of time (3-4 days)	Rarely or none of the time (less than 1 day )	Occasionally or a moderate amount of time (3-4 days)	Rarely or none of the time (less than 1 day )	Always	Always	Sometimes	Always	Sometimes	Sometimes	Always	Always	Sometimes	Always	Sometimes	Always	Always	Once/twice in a week	Once in 15 days	Once in a week	Daily	Weekly
Yes	20	Female	Private	Others	First Year	Student residence (privately managed, e.g. hostel, mess, etc.)	Graduate and post-graduate	Graduate and post-graduate	40000	Some or a little of the time (1-2 days)	Rarely or none of the time (less than 1 day )	Rarely or none of the time (less than 1 day )	Some or a little of the time (1-2 days)	Occasionally or a moderate amount of time (3-4 days)	Occasionally or a moderate amount of time (3-4 days)	Some or a little of the time (1-2 days)	Occasionally or a moderate amount of time (3-4 days)	Some or a little of the time (1-2 days)	Some or a little of the time (1-2 days)	Occasionally or a moderate amount of time (3-4 days)	Most or all of the time (5-7 days)	Occasionally or a moderate amount of time (3-4 days)	Most or all of the time (5-7 days)	Occasionally or a moderate amount of time (3-4 days)	Some or a little of the time (1-2 days)	Most or all of the time (5-7 days)	Most or all of the time (5-7 days)	Some or a little of the time (1-2 days)	Some or a little of the time (1-2 days)	Always	Always	Always	Always	Always	Always	Always	Always	Sometimes	Always	Sometimes	Sometimes	Always	Once/twice in a week	Once in 15 days	Once a month	Daily	Weekly
Yes	21	Female	Private	Others	First Year	Student residence (provided by the university)	Graduate and post-graduate	Undergraduate	70000	Some or a little of the time (1-2 days)	Rarely or none of the time (less than 1 day )	Rarely or none of the time (less than 1 day )	Most or all of the time (5-7 days)	Occasionally or a moderate amount of time (3-4 days)	Occasionally or a moderate amount of time (3-4 days)	Occasionally or a moderate amount of time (3-4 days)	Most or all of the time (5-7 days)	Most or all of the time (5-7 days)	Occasionally or a moderate amount of time (3-4 days)	Some or a little of the time (1-2 days)	Some or a little of the time (1-2 days)	Occasionally or a moderate amount of time (3-4 days)	Most or all of the time (5-7 days)	Some or a little of the time (1-2 days)	Rarely or none of the time (less than 1 day )	Some or a little of the time (1-2 days)	Occasionally or a moderate amount of time (3-4 days)	Occasionally or a moderate amount of time (3-4 days)	Rarely or none of the time (less than 1 day )	Always	Always	Sometimes	Sometimes	Sometimes	Sometimes	Always	Always	Sometimes	Sometimes	Sometimes	Always	Sometimes	Once in 15 days	Once a month	Once a month	Weekly	Daily
Yes	20	Female	Private	Engineering	First Year	Student residence (provided by the university)	Undergraduate	Graduate and post-graduate	50000	Some or a little of the time (1-2 days)	Occasionally or a moderate amount of time (3-4 days)	Some or a little of the time (1-2 days)	Rarely or none of the time (less than 1 day )	Most or all of the time (5-7 days)	Most or all of the time (5-7 days)	Some or a little of the time (1-2 days)	Rarely or none of the time (less than 1 day )	Occasionally or a moderate amount of time (3-4 days)	Occasionally or a moderate amount of time (3-4 days)	Occasionally or a moderate amount of time (3-4 days)	Rarely or none of the time (less than 1 day )	Some or a little of the time (1-2 days)	Most or all of the time (5-7 days)	Occasionally or a moderate amount of time (3-4 days)	Rarely or none of the time (less than 1 day )	Occasionally or a moderate amount of time (3-4 days)	Occasionally or a moderate amount of time (3-4 days)	Most or all of the time (5-7 days)	Occasionally or a moderate amount of time (3-4 days)	Always	Always	Always	Always	Sometimes	Always	Always	Always	Always	Always	Always	Always	Always	Once in 15 days	Once a week	Once in a week	Daily	Daily
Yes	20	Female	Public	Engineering	First Year	Home	Graduate and post-graduate	Graduate and post-graduate	30000	Rarely or none of the time (less than 1 day )	Occasionally or a moderate amount of time (3-4 days)	Rarely or none of the time (less than 1 day )	Occasionally or a moderate amount of time (3-4 days)	Rarely or none of the time (less than 1 day )	Rarely or none of the time (less than 1 day )	Rarely or none of the time (less than 1 day )	Rarely or none of the time (less than 1 day )	Rarely or none of the time (less than 1 day )	Rarely or none of the time (less than 1 day )	Rarely or none of the time (less than 1 day )	Rarely or none of the time (less than 1 day )	Rarely or none of the time (less than 1 day )	Rarely or none of the time (less than 1 day )	Some or a little of the time (1-2 days)	Some or a little of the time (1-2 days)	Occasionally or a moderate amount of time (3-4 days)	Occasionally or a moderate amount of time (3-4 days)	Some or a little of the time (1-2 days)	Rarely or none of the time (less than 1 day )	Always	Sometimes	Never	Always	Sometimes	Never	Always	Sometimes	Never	Always	Sometimes	Sometimes	Always	Once/twice in a week	Once a week	Once in 15 days	Monthly	Monthly
Yes	27	Male	Public	Others	Fourth Year	Student residence (provided by the university)	Primary	Primary	10000	Most or all of the time (5-7 days)	Occasionally or a moderate amount of time (3-4 days)	Some or a little of the time (1-2 days)	Occasionally or a moderate amount of time (3-4 days)	Most or all of the time (5-7 days)	Most or all of the time (5-7 days)	Most or all of the time (5-7 days)	Rarely or none of the time (less than 1 day )	Most or all of the time (5-7 days)	Most or all of the time (5-7 days)	Most or all of the time (5-7 days)	Rarely or none of the time (less than 1 day )	Most or all of the time (5-7 days)	Most or all of the time (5-7 days)	Some or a little of the time (1-2 days)	Rarely or none of the time (less than 1 day )	Rarely or none of the time (less than 1 day )	Most or all of the time (5-7 days)	Most or all of the time (5-7 days)	Most or all of the time (5-7 days)	Always	Always	Sometimes	Sometimes	Never	Sometimes	Always	Sometimes	Sometimes	Sometimes	Always	Sometimes	Sometimes	Once a month	Once more than one month duration	Once more than one month duration	Weekly	Weekly
Yes	21	Female	Public	Others	First Year	Student residence (provided by the university)	Graduate and post-graduate	Graduate and post-graduate	60000	Some or a little of the time (1-2 days)	Rarely or none of the time (less than 1 day )	Some or a little of the time (1-2 days)	Rarely or none of the time (less than 1 day )	Rarely or none of the time (less than 1 day )	Some or a little of the time (1-2 days)	Rarely or none of the time (less than 1 day )	Rarely or none of the time (less than 1 day )	Rarely or none of the time (less than 1 day )	Rarely or none of the time (less than 1 day )	Some or a little of the time (1-2 days)	Rarely or none of the time (less than 1 day )	Occasionally or a moderate amount of time (3-4 days)	Some or a little of the time (1-2 days)	Some or a little of the time (1-2 days)	Rarely or none of the time (less than 1 day )	Some or a little of the time (1-2 days)	Some or a little of the time (1-2 days)	Rarely or none of the time (less than 1 day )	Rarely or none of the time (less than 1 day )	Always	Always	Always	Always	Always	Always	Always	Always	Always	Always	Always	Always	Always	Once/twice in a week	Once in 15 days	Once in 15 days	Daily	Daily
Yes	20	Female	Public	Others	First Year	Home	Secondary	Secondary	10000	Some or a little of the time (1-2 days)	Rarely or none of the time (less than 1 day )	Some or a little of the time (1-2 days)	Occasionally or a moderate amount of time (3-4 days)	Some or a little of the time (1-2 days)	Occasionally or a moderate amount of time (3-4 days)	Some or a little of the time (1-2 days)	Occasionally or a moderate amount of time (3-4 days)	Most or all of the time (5-7 days)	Most or all of the time (5-7 days)	Occasionally or a moderate amount of time (3-4 days)	Occasionally or a moderate amount of time (3-4 days)	Occasionally or a moderate amount of time (3-4 days)	Occasionally or a moderate amount of time (3-4 days)	Most or all of the time (5-7 days)	Most or all of the time (5-7 days)	Some or a little of the time (1-2 days)	Rarely or none of the time (less than 1 day )	Rarely or none of the time (less than 1 day )	Rarely or none of the time (less than 1 day )	Always	Always	Always	Always	Always	Always	Always	Always	Always	Always	Always	Always	Always	Once in 15 days	Once a week	Once in a week	Daily	Daily
Yes	22	Female	Private	Engineering	Third Year	Student residence (privately managed, e.g. hostel, mess, etc.)	Undergraduate	Undergraduate	300000	Some or a little of the time (1-2 days)	Occasionally or a moderate amount of time (3-4 days)	Some or a little of the time (1-2 days)	Rarely or none of the time (less than 1 day )	Occasionally or a moderate amount of time (3-4 days)	Some or a little of the time (1-2 days)	Rarely or none of the time (less than 1 day )	Occasionally or a moderate amount of time (3-4 days)	Some or a little of the time (1-2 days)	Rarely or none of the time (less than 1 day )	Occasionally or a moderate amount of time (3-4 days)	Some or a little of the time (1-2 days)	Rarely or none of the time (less than 1 day )	Occasionally or a moderate amount of time (3-4 days)	Rarely or none of the time (less than 1 day )	Some or a little of the time (1-2 days)	Some or a little of the time (1-2 days)	Some or a little of the time (1-2 days)	Occasionally or a moderate amount of time (3-4 days)	Rarely or none of the time (less than 1 day )	Always	Never	Always	Never	Sometimes	Sometimes	Sometimes	Always	Sometimes	Sometimes	Always	Sometimes	Sometimes	Once in 15 days	Once a week	Once in a week	Daily	Daily
Yes	20	Male	Public	Life Sciences	Second Year	Student residence (privately managed, e.g. hostel, mess, etc.)	Secondary	Undergraduate	20000	Some or a little of the time (1-2 days)	Some or a little of the time (1-2 days)	Rarely or none of the time (less than 1 day )	Occasionally or a moderate amount of time (3-4 days)	Some or a little of the time (1-2 days)	Occasionally or a moderate amount of time (3-4 days)	Some or a little of the time (1-2 days)	Occasionally or a moderate amount of time (3-4 days)	Rarely or none of the time (less than 1 day )	Some or a little of the time (1-2 days)	Occasionally or a moderate amount of time (3-4 days)	Occasionally or a moderate amount of time (3-4 days)	Most or all of the time (5-7 days)	Some or a little of the time (1-2 days)	Most or all of the time (5-7 days)	Some or a little of the time (1-2 days)	Some or a little of the time (1-2 days)	Rarely or none of the time (less than 1 day )	Some or a little of the time (1-2 days)	Rarely or none of the time (less than 1 day )	Always	Always	Sometimes	Always	Always	Always	Always	Always	Always	Always	Always	Always	Sometimes	Once/twice in a week	Once a month	Once in 15 days	Daily	Weekly
Yes	19	Female	Private	Engineering	First Year	Student residence (provided by the university)	Undergraduate	Undergraduate	30000	Some or a little of the time (1-2 days)	Rarely or none of the time (less than 1 day )	Occasionally or a moderate amount of time (3-4 days)	Rarely or none of the time (less than 1 day )	Some or a little of the time (1-2 days)	Some or a little of the time (1-2 days)	Rarely or none of the time (less than 1 day )	Occasionally or a moderate amount of time (3-4 days)	Some or a little of the time (1-2 days)	Rarely or none of the time (less than 1 day )	Occasionally or a moderate amount of time (3-4 days)	Some or a little of the time (1-2 days)	Occasionally or a moderate amount of time (3-4 days)	Rarely or none of the time (less than 1 day )	Some or a little of the time (1-2 days)	Occasionally or a moderate amount of time (3-4 days)	Rarely or none of the time (less than 1 day )	Rarely or none of the time (less than 1 day )	Rarely or none of the time (less than 1 day )	Occasionally or a moderate amount of time (3-4 days)	Always	Always	Always	Always	Always	Always	Always	Always	Always	Always	Always	Always	Always	Once/twice in a week	Once a week	Once in a week	Daily	Daily
Yes	21	Male	Public	Life Sciences	Second Year	Student residence (privately managed, e.g. hostel, mess, etc.)	Secondary	Graduate and post-graduate	40000	Rarely or none of the time (less than 1 day )	Some or a little of the time (1-2 days)	Rarely or none of the time (less than 1 day )	Some or a little of the time (1-2 days)	Occasionally or a moderate amount of time (3-4 days)	Some or a little of the time (1-2 days)	Some or a little of the time (1-2 days)	Occasionally or a moderate amount of time (3-4 days)	Some or a little of the time (1-2 days)	Rarely or none of the time (less than 1 day )	Some or a little of the time (1-2 days)	Occasionally or a moderate amount of time (3-4 days)	Rarely or none of the time (less than 1 day )	Rarely or none of the time (less than 1 day )	Rarely or none of the time (less than 1 day )	Occasionally or a moderate amount of time (3-4 days)	Rarely or none of the time (less than 1 day )	Some or a little of the time (1-2 days)	Some or a little of the time (1-2 days)	Rarely or none of the time (less than 1 day )	Always	Always	Sometimes	Always	Sometimes	Sometimes	Always	Always	Sometimes	Always	Always	Always	Always	Once in 15 days	Once a month	Once a month	Weekly	Weekly
Yes	20	Female	Public	Others	First Year	Student residence (provided by the university)	Secondary	Undergraduate	25000	Rarely or none of the time (less than 1 day )	Rarely or none of the time (less than 1 day )	Rarely or none of the time (less than 1 day )	Some or a little of the time (1-2 days)	Occasionally or a moderate amount of time (3-4 days)	Rarely or none of the time (less than 1 day )	Some or a little of the time (1-2 days)	Occasionally or a moderate amount of time (3-4 days)	Rarely or none of the time (less than 1 day )	Rarely or none of the time (less than 1 day )	Rarely or none of the time (less than 1 day )	Some or a little of the time (1-2 days)	Rarely or none of the time (less than 1 day )	Some or a little of the time (1-2 days)	Some or a little of the time (1-2 days)	Occasionally or a moderate amount of time (3-4 days)	Some or a little of the time (1-2 days)	Rarely or none of the time (less than 1 day )	Rarely or none of the time (less than 1 day )	Some or a little of the time (1-2 days)	Always	Always	Always	Sometimes	Sometimes	Always	Always	Always	Always	Always	Always	Always	Always	Once in 15 days	Once a month	Once a month	Daily	Weekly
Yes	21	Female	Private	Life Sciences	Second Year	Student residence (privately managed, e.g. hostel, mess, etc.)	Secondary	Undergraduate	30000	Most or all of the time (5-7 days)	Most or all of the time (5-7 days)	Rarely or none of the time (less than 1 day )	Rarely or none of the time (less than 1 day )	Rarely or none of the time (less than 1 day )	Most or all of the time (5-7 days)	Occasionally or a moderate amount of time (3-4 days)	Rarely or none of the time (less than 1 day )	Rarely or none of the time (less than 1 day )	Rarely or none of the time (less than 1 day )	Rarely or none of the time (less than 1 day )	Some or a little of the time (1-2 days)	Rarely or none of the time (less than 1 day )	Occasionally or a moderate amount of time (3-4 days)	Most or all of the time (5-7 days)	Occasionally or a moderate amount of time (3-4 days)	Rarely or none of the time (less than 1 day )	Rarely or none of the time (less than 1 day )	Most or all of the time (5-7 days)	Rarely or none of the time (less than 1 day )	Always	Always	Sometimes	Always	Always	Always	Always	Always	Always	Always	Always	Always	Sometimes	Once in 15 days	Once a month	Once a month	Daily	Weekly
Yes	22	Male	Private	Engineering	Third Year	Student residence (privately managed, e.g. hostel, mess, etc.)	Undergraduate	Graduate and post-graduate	60000	Rarely or none of the time (less than 1 day )	Some or a little of the time (1-2 days)	Some or a little of the time (1-2 days)	Rarely or none of the time (less than 1 day )	Most or all of the time (5-7 days)	Occasionally or a moderate amount of time (3-4 days)	Rarely or none of the time (less than 1 day )	Occasionally or a moderate amount of time (3-4 days)	Some or a little of the time (1-2 days)	Most or all of the time (5-7 days)	Most or all of the time (5-7 days)	Rarely or none of the time (less than 1 day )	Occasionally or a moderate amount of time (3-4 days)	Rarely or none of the time (less than 1 day )	Occasionally or a moderate amount of time (3-4 days)	Occasionally or a moderate amount of time (3-4 days)	Some or a little of the time (1-2 days)	Some or a little of the time (1-2 days)	Occasionally or a moderate amount of time (3-4 days)	Rarely or none of the time (less than 1 day )	Always	Always	Always	Always	Always	Always	Always	Always	Always	Always	Always	Always	Always	Once/twice in a week	Once in 15 days	Once in 15 days	Daily	Weekly
Yes	20	Male	Public	Engineering	First Year	Student residence (provided by the university)	Secondary	Secondary	200000	Rarely or none of the time (less than 1 day )	Some or a little of the time (1-2 days)	Occasionally or a moderate amount of time (3-4 days)	Rarely or none of the time (less than 1 day )	Some or a little of the time (1-2 days)	Some or a little of the time (1-2 days)	Occasionally or a moderate amount of time (3-4 days)	Occasionally or a moderate amount of time (3-4 days)	Some or a little of the time (1-2 days)	Rarely or none of the time (less than 1 day )	Some or a little of the time (1-2 days)	Some or a little of the time (1-2 days)	Some or a little of the time (1-2 days)	Rarely or none of the time (less than 1 day )	Some or a little of the time (1-2 days)	Occasionally or a moderate amount of time (3-4 days)	Occasionally or a moderate amount of time (3-4 days)	Some or a little of the time (1-2 days)	Rarely or none of the time (less than 1 day )	Some or a little of the time (1-2 days)	Always	Always	Always	Always	Always	Always	Always	Always	Sometimes	Always	Sometimes	Sometimes	Sometimes	Once/twice in a week	Once in 15 days	Once in a week	Daily	Daily
Yes	24	Male	Private	Engineering	Third Year	Student residence (provided by the university)	Secondary	Undergraduate	30000	Most or all of the time (5-7 days)	Most or all of the time (5-7 days)	Most or all of the time (5-7 days)	Most or all of the time (5-7 days)	Most or all of the time (5-7 days)	Most or all of the time (5-7 days)	Rarely or none of the time (less than 1 day )	Rarely or none of the time (less than 1 day )	Most or all of the time (5-7 days)	Most or all of the time (5-7 days)	Most or all of the time (5-7 days)	Most or all of the time (5-7 days)	Some or a little of the time (1-2 days)	Most or all of the time (5-7 days)	Occasionally or a moderate amount of time (3-4 days)	Some or a little of the time (1-2 days)	Most or all of the time (5-7 days)	Most or all of the time (5-7 days)	Most or all of the time (5-7 days)	Most or all of the time (5-7 days)	Always	Always	Always	Always	Always	Always	Always	Always	Always	Always	Always	Always	Always	Once/twice in a week	Once more than one month duration	Once more than one month duration	Weekly	Weekly
Yes	23	Male	Public	Others	Third Year	Student residence (provided by the university)	Primary	Undergraduate	30000	Occasionally or a moderate amount of time (3-4 days)	Occasionally or a moderate amount of time (3-4 days)	Rarely or none of the time (less than 1 day )	Most or all of the time (5-7 days)	Rarely or none of the time (less than 1 day )	Rarely or none of the time (less than 1 day )	Most or all of the time (5-7 days)	Some or a little of the time (1-2 days)	Rarely or none of the time (less than 1 day )	Occasionally or a moderate amount of time (3-4 days)	Rarely or none of the time (less than 1 day )	Occasionally or a moderate amount of time (3-4 days)	Most or all of the time (5-7 days)	Rarely or none of the time (less than 1 day )	Occasionally or a moderate amount of time (3-4 days)	Occasionally or a moderate amount of time (3-4 days)	Rarely or none of the time (less than 1 day )	Occasionally or a moderate amount of time (3-4 days)	Some or a little of the time (1-2 days)	Rarely or none of the time (less than 1 day )	Always	Always	Always	Always	Always	Always	Always	Always	Always	Always	Sometimes	Always	Always	Once/twice in a week	Once a week	Once in 15 days	Weekly	Monthly
Yes	21	Male	Private	Engineering	First Year	Home	Illiterate	Illiterate	30000	Rarely or none of the time (less than 1 day )	Rarely or none of the time (less than 1 day )	Rarely or none of the time (less than 1 day )	Rarely or none of the time (less than 1 day )	Some or a little of the time (1-2 days)	Some or a little of the time (1-2 days)	Rarely or none of the time (less than 1 day )	Occasionally or a moderate amount of time (3-4 days)	Occasionally or a moderate amount of time (3-4 days)	Some or a little of the time (1-2 days)	Most or all of the time (5-7 days)	Some or a little of the time (1-2 days)	Some or a little of the time (1-2 days)	Occasionally or a moderate amount of time (3-4 days)	Occasionally or a moderate amount of time (3-4 days)	Some or a little of the time (1-2 days)	Some or a little of the time (1-2 days)	Occasionally or a moderate amount of time (3-4 days)	Some or a little of the time (1-2 days)	Rarely or none of the time (less than 1 day )	Always	Always	Always	Always	Always	Always	Always	Always	Always	Always	Always	Always	Sometimes	Once/twice in a week	Once a week	Once in a week	Daily	Daily
Yes	21	Male	Private	Others	First Year	Student residence (privately managed, e.g. hostel, mess, etc.)	Undergraduate	Graduate and post-graduate	50000	Some or a little of the time (1-2 days)	Some or a little of the time (1-2 days)	Occasionally or a moderate amount of time (3-4 days)	Some or a little of the time (1-2 days)	Some or a little of the time (1-2 days)	Occasionally or a moderate amount of time (3-4 days)	Most or all of the time (5-7 days)	Most or all of the time (5-7 days)	Some or a little of the time (1-2 days)	Occasionally or a moderate amount of time (3-4 days)	Some or a little of the time (1-2 days)	Occasionally or a moderate amount of time (3-4 days)	Rarely or none of the time (less than 1 day )	Some or a little of the time (1-2 days)	Some or a little of the time (1-2 days)	Occasionally or a moderate amount of time (3-4 days)	Occasionally or a moderate amount of time (3-4 days)	Occasionally or a moderate amount of time (3-4 days)	Occasionally or a moderate amount of time (3-4 days)	Occasionally or a moderate amount of time (3-4 days)	Always	Always	Sometimes	Always	Always	Always	Always	Always	Always	Always	Sometimes	Sometimes	Always	Once in 15 days	Once in 15 days	Once in 15 days	Daily	Daily
Yes	21	Male	Public	Others	First Year	Student residence (privately managed, e.g. hostel, mess, etc.)	Primary	Secondary	50000	Some or a little of the time (1-2 days)	Some or a little of the time (1-2 days)	Rarely or none of the time (less than 1 day )	Some or a little of the time (1-2 days)	Rarely or none of the time (less than 1 day )	Occasionally or a moderate amount of time (3-4 days)	Occasionally or a moderate amount of time (3-4 days)	Rarely or none of the time (less than 1 day )	Occasionally or a moderate amount of time (3-4 days)	Occasionally or a moderate amount of time (3-4 days)	Occasionally or a moderate amount of time (3-4 days)	Some or a little of the time (1-2 days)	Rarely or none of the time (less than 1 day )	Some or a little of the time (1-2 days)	Occasionally or a moderate amount of time (3-4 days)	Rarely or none of the time (less than 1 day )	Rarely or none of the time (less than 1 day )	Rarely or none of the time (less than 1 day )	Occasionally or a moderate amount of time (3-4 days)	Occasionally or a moderate amount of time (3-4 days)	Always	Always	Always	Always	Sometimes	Always	Always	Always	Always	Always	Always	Always	Always	Once in 15 days	Once more than one month duration	Once more than one month duration	Weekly	Monthly
Yes	22	Male	Private	Engineering	Second Year	Student residence (privately managed, e.g. hostel, mess, etc.)	Undergraduate	Undergraduate	200000	Rarely or none of the time (less than 1 day )	Rarely or none of the time (less than 1 day )	Rarely or none of the time (less than 1 day )	Rarely or none of the time (less than 1 day )	Rarely or none of the time (less than 1 day )	Rarely or none of the time (less than 1 day )	Rarely or none of the time (less than 1 day )	Some or a little of the time (1-2 days)	Some or a little of the time (1-2 days)	Some or a little of the time (1-2 days)	Some or a little of the time (1-2 days)	Some or a little of the time (1-2 days)	Some or a little of the time (1-2 days)	Some or a little of the time (1-2 days)	Some or a little of the time (1-2 days)	Some or a little of the time (1-2 days)	Some or a little of the time (1-2 days)	Some or a little of the time (1-2 days)	Some or a little of the time (1-2 days)	Some or a little of the time (1-2 days)	Always	Always	Always	Always	Always	Always	Always	Always	Always	Always	Always	Always	Always	Once/twice in a week	Once a month	Once in a week	Daily	Daily
Yes	23	Male	Private	Engineering	Third Year	Home	Graduate and post-graduate	Graduate and post-graduate	100000	Occasionally or a moderate amount of time (3-4 days)	Rarely or none of the time (less than 1 day )	Occasionally or a moderate amount of time (3-4 days)	Most or all of the time (5-7 days)	Rarely or none of the time (less than 1 day )	Some or a little of the time (1-2 days)	Most or all of the time (5-7 days)	Occasionally or a moderate amount of time (3-4 days)	Rarely or none of the time (less than 1 day )	Most or all of the time (5-7 days)	Rarely or none of the time (less than 1 day )	Most or all of the time (5-7 days)	Occasionally or a moderate amount of time (3-4 days)	Occasionally or a moderate amount of time (3-4 days)	Occasionally or a moderate amount of time (3-4 days)	Most or all of the time (5-7 days)	Rarely or none of the time (less than 1 day )	Rarely or none of the time (less than 1 day )	Rarely or none of the time (less than 1 day )	Some or a little of the time (1-2 days)	Always	Always	Sometimes	Sometimes	Sometimes	Always	Always	Always	Always	Always	Sometimes	Always	Always	Once in 15 days	Once a week	Once in a week	Daily	Daily
Yes	23	Male	Private	Engineering	Fourth Year	Student residence (provided by the university)	Secondary	Secondary	18000	Some or a little of the time (1-2 days)	Occasionally or a moderate amount of time (3-4 days)	Occasionally or a moderate amount of time (3-4 days)	Most or all of the time (5-7 days)	Some or a little of the time (1-2 days)	Rarely or none of the time (less than 1 day )	Some or a little of the time (1-2 days)	Occasionally or a moderate amount of time (3-4 days)	Rarely or none of the time (less than 1 day )	Occasionally or a moderate amount of time (3-4 days)	Occasionally or a moderate amount of time (3-4 days)	Most or all of the time (5-7 days)	Some or a little of the time (1-2 days)	Occasionally or a moderate amount of time (3-4 days)	Some or a little of the time (1-2 days)	Most or all of the time (5-7 days)	Rarely or none of the time (less than 1 day )	Some or a little of the time (1-2 days)	Rarely or none of the time (less than 1 day )	Some or a little of the time (1-2 days)	Always	Always	Always	Always	Always	Always	Always	Always	Always	Always	Sometimes	Always	Sometimes	Once in 15 days	Once in 15 days	Once in 15 days	Daily	Daily
Yes	20	Male	Public	Others	Second Year	Student residence (provided by the university)	Undergraduate	Secondary	60000	Rarely or none of the time (less than 1 day )	Some or a little of the time (1-2 days)	Rarely or none of the time (less than 1 day )	Rarely or none of the time (less than 1 day )	Rarely or none of the time (less than 1 day )	Some or a little of the time (1-2 days)	Some or a little of the time (1-2 days)	Occasionally or a moderate amount of time (3-4 days)	Rarely or none of the time (less than 1 day )	Some or a little of the time (1-2 days)	Occasionally or a moderate amount of time (3-4 days)	Occasionally or a moderate amount of time (3-4 days)	Some or a little of the time (1-2 days)	Some or a little of the time (1-2 days)	Rarely or none of the time (less than 1 day )	Occasionally or a moderate amount of time (3-4 days)	Rarely or none of the time (less than 1 day )	Rarely or none of the time (less than 1 day )	Rarely or none of the time (less than 1 day )	Rarely or none of the time (less than 1 day )	Always	Always	Sometimes	Always	Sometimes	Sometimes	Always	Sometimes	Always	Sometimes	Always	Always	Always	Once/twice in a week	Once a month	Once a month	Daily	Daily
Yes	20	Female	Public	Medical	First Year	Student residence (privately managed, e.g. hostel, mess, etc.)	Graduate and post-graduate	Graduate and post-graduate	60000	Rarely or none of the time (less than 1 day )	Some or a little of the time (1-2 days)	Rarely or none of the time (less than 1 day )	Rarely or none of the time (less than 1 day )	Rarely or none of the time (less than 1 day )	Most or all of the time (5-7 days)	Rarely or none of the time (less than 1 day )	Some or a little of the time (1-2 days)	Rarely or none of the time (less than 1 day )	Rarely or none of the time (less than 1 day )	Rarely or none of the time (less than 1 day )	Some or a little of the time (1-2 days)	Rarely or none of the time (less than 1 day )	Occasionally or a moderate amount of time (3-4 days)	Rarely or none of the time (less than 1 day )	Occasionally or a moderate amount of time (3-4 days)	Rarely or none of the time (less than 1 day )	Occasionally or a moderate amount of time (3-4 days)	Rarely or none of the time (less than 1 day )	Rarely or none of the time (less than 1 day )	Always	Always	Always	Always	Sometimes	Sometimes	Always	Always	Always	Always	Always	Always	Always	Once/twice in a week	Once in 15 days	Once in 15 days	Weekly	Weekly
Yes	22	Female	Public	Engineering	Second Year	Student residence (provided by the university)	Secondary	Undergraduate	30000	Rarely or none of the time (less than 1 day )	Occasionally or a moderate amount of time (3-4 days)	Some or a little of the time (1-2 days)	Some or a little of the time (1-2 days)	Most or all of the time (5-7 days)	Some or a little of the time (1-2 days)	Occasionally or a moderate amount of time (3-4 days)	Occasionally or a moderate amount of time (3-4 days)	Some or a little of the time (1-2 days)	Rarely or none of the time (less than 1 day )	Occasionally or a moderate amount of time (3-4 days)	Occasionally or a moderate amount of time (3-4 days)	Most or all of the time (5-7 days)	Most or all of the time (5-7 days)	Some or a little of the time (1-2 days)	Occasionally or a moderate amount of time (3-4 days)	Occasionally or a moderate amount of time (3-4 days)	Some or a little of the time (1-2 days)	Some or a little of the time (1-2 days)	Some or a little of the time (1-2 days)	Always	Always	Sometimes	Always	Always	Always	Always	Always	Always	Always	Always	Always	Always	Once/twice in a week	Once a month	Once a month	Daily	Weekly
Yes	21	Male	Private	Engineering	First Year	Student residence (provided by the university)	Undergraduate	Graduate and post-graduate	30000	Occasionally or a moderate amount of time (3-4 days)	Some or a little of the time (1-2 days)	Occasionally or a moderate amount of time (3-4 days)	Occasionally or a moderate amount of time (3-4 days)	Most or all of the time (5-7 days)	Rarely or none of the time (less than 1 day )	Occasionally or a moderate amount of time (3-4 days)	Some or a little of the time (1-2 days)	Some or a little of the time (1-2 days)	Most or all of the time (5-7 days)	Most or all of the time (5-7 days)	Occasionally or a moderate amount of time (3-4 days)	Some or a little of the time (1-2 days)	Most or all of the time (5-7 days)	Some or a little of the time (1-2 days)	Most or all of the time (5-7 days)	Some or a little of the time (1-2 days)	Occasionally or a moderate amount of time (3-4 days)	Occasionally or a moderate amount of time (3-4 days)	Some or a little of the time (1-2 days)	Sometimes	Always	Sometimes	Never	Sometimes	Sometimes	Always	Sometimes	Sometimes	Sometimes	Always	Never	Sometimes	Once a month	Once a week	Once a month	Daily	Daily
Yes	22	Male	Public	Others	Third Year	Student residence (provided by the university)	Primary	Secondary	8000	Some or a little of the time (1-2 days)	Some or a little of the time (1-2 days)	Rarely or none of the time (less than 1 day )	Some or a little of the time (1-2 days)	Some or a little of the time (1-2 days)	Some or a little of the time (1-2 days)	Some or a little of the time (1-2 days)	Occasionally or a moderate amount of time (3-4 days)	Occasionally or a moderate amount of time (3-4 days)	Occasionally or a moderate amount of time (3-4 days)	Some or a little of the time (1-2 days)	Some or a little of the time (1-2 days)	Some or a little of the time (1-2 days)	Some or a little of the time (1-2 days)	Some or a little of the time (1-2 days)	Some or a little of the time (1-2 days)	Occasionally or a moderate amount of time (3-4 days)	Rarely or none of the time (less than 1 day )	Some or a little of the time (1-2 days)	Some or a little of the time (1-2 days)	Always	Always	Sometimes	Always	Sometimes	Always	Always	Always	Always	Sometimes	Sometimes	Sometimes	Sometimes	Once/twice in a week	Once a month	Once a month	Weekly	Weekly
Yes	22	Female	Private	Others	Third Year	Home	Undergraduate	Graduate and post-graduate	100000	Rarely or none of the time (less than 1 day )	Rarely or none of the time (less than 1 day )	Some or a little of the time (1-2 days)	Rarely or none of the time (less than 1 day )	Occasionally or a moderate amount of time (3-4 days)	Some or a little of the time (1-2 days)	Occasionally or a moderate amount of time (3-4 days)	Occasionally or a moderate amount of time (3-4 days)	Most or all of the time (5-7 days)	Occasionally or a moderate amount of time (3-4 days)	Rarely or none of the time (less than 1 day )	Some or a little of the time (1-2 days)	Some or a little of the time (1-2 days)	Some or a little of the time (1-2 days)	Rarely or none of the time (less than 1 day )	Rarely or none of the time (less than 1 day )	Rarely or none of the time (less than 1 day )	Some or a little of the time (1-2 days)	Occasionally or a moderate amount of time (3-4 days)	Rarely or none of the time (less than 1 day )	Always	Sometimes	Sometimes	Always	Always	Always	Always	Sometimes	Always	Always	Always	Sometimes	Sometimes	Once/twice in a week	Once more than one month duration	Once more than one month duration	Daily	Daily
Yes	22	Female	Private	Engineering	Third Year	Student residence (privately managed, e.g. hostel, mess, etc.)	Secondary	Secondary	40000	Some or a little of the time (1-2 days)	Rarely or none of the time (less than 1 day )	Rarely or none of the time (less than 1 day )	Rarely or none of the time (less than 1 day )	Some or a little of the time (1-2 days)	Occasionally or a moderate amount of time (3-4 days)	Rarely or none of the time (less than 1 day )	Some or a little of the time (1-2 days)	Some or a little of the time (1-2 days)	Occasionally or a moderate amount of time (3-4 days)	Some or a little of the time (1-2 days)	Some or a little of the time (1-2 days)	Some or a little of the time (1-2 days)	Rarely or none of the time (less than 1 day )	Rarely or none of the time (less than 1 day )	Occasionally or a moderate amount of time (3-4 days)	Some or a little of the time (1-2 days)	Rarely or none of the time (less than 1 day )	Some or a little of the time (1-2 days)	Occasionally or a moderate amount of time (3-4 days)	Always	Always	Always	Always	Always	Always	Always	Always	Always	Always	Always	Always	Always	Once in 15 days	Once in 15 days	Once in 15 days	Daily	Daily
Yes	21	Female	Private	Engineering	Third Year	Student residence (provided by the university)	Graduate and post-graduate	Graduate and post-graduate	20000	Occasionally or a moderate amount of time (3-4 days)	Some or a little of the time (1-2 days)	Most or all of the time (5-7 days)	Occasionally or a moderate amount of time (3-4 days)	Most or all of the time (5-7 days)	Occasionally or a moderate amount of time (3-4 days)	Some or a little of the time (1-2 days)	Some or a little of the time (1-2 days)	Occasionally or a moderate amount of time (3-4 days)	Most or all of the time (5-7 days)	Most or all of the time (5-7 days)	Occasionally or a moderate amount of time (3-4 days)	Occasionally or a moderate amount of time (3-4 days)	Occasionally or a moderate amount of time (3-4 days)	Some or a little of the time (1-2 days)	Occasionally or a moderate amount of time (3-4 days)	Rarely or none of the time (less than 1 day )	Some or a little of the time (1-2 days)	Occasionally or a moderate amount of time (3-4 days)	Most or all of the time (5-7 days)	Always	Sometimes	Sometimes	Sometimes	Sometimes	Always	Always	Sometimes	Always	Always	Always	Sometimes	Sometimes	Once a month	Once a month	Once a month	Monthly	Weekly
Yes	19	Female	Private	Medical	First Year	Student residence (provided by the university)	Secondary	Secondary	50000	Some or a little of the time (1-2 days)	Some or a little of the time (1-2 days)	Occasionally or a moderate amount of time (3-4 days)	Some or a little of the time (1-2 days)	Occasionally or a moderate amount of time (3-4 days)	Some or a little of the time (1-2 days)	Some or a little of the time (1-2 days)	Most or all of the time (5-7 days)	Some or a little of the time (1-2 days)	Occasionally or a moderate amount of time (3-4 days)	Some or a little of the time (1-2 days)	Most or all of the time (5-7 days)	Rarely or none of the time (less than 1 day )	Some or a little of the time (1-2 days)	Rarely or none of the time (less than 1 day )	Occasionally or a moderate amount of time (3-4 days)	Rarely or none of the time (less than 1 day )	Rarely or none of the time (less than 1 day )	Occasionally or a moderate amount of time (3-4 days)	Rarely or none of the time (less than 1 day )	Always	Always	Always	Always	Never	Always	Always	Always	Always	Always	Always	Always	Sometimes	Once/twice in a week	Once in 15 days	Once in 15 days	Daily	Weekly
Yes	22	Female	Private	Others	Second Year	Home	Undergraduate	Graduate and post-graduate	100000	Rarely or none of the time (less than 1 day )	Rarely or none of the time (less than 1 day )	Rarely or none of the time (less than 1 day )	Rarely or none of the time (less than 1 day )	Rarely or none of the time (less than 1 day )	Rarely or none of the time (less than 1 day )	Rarely or none of the time (less than 1 day )	Rarely or none of the time (less than 1 day )	Rarely or none of the time (less than 1 day )	Rarely or none of the time (less than 1 day )	Rarely or none of the time (less than 1 day )	Rarely or none of the time (less than 1 day )	Rarely or none of the time (less than 1 day )	Rarely or none of the time (less than 1 day )	Rarely or none of the time (less than 1 day )	Rarely or none of the time (less than 1 day )	Rarely or none of the time (less than 1 day )	Rarely or none of the time (less than 1 day )	Rarely or none of the time (less than 1 day )	Some or a little of the time (1-2 days)	Always	Always	Always	Always	Always	Always	Always	Always	Always	Always	Always	Always	Always	Once in 15 days	Once a week	Once in a week	Daily	Daily
Yes	23	Male	Private	Engineering	Third Year	Student residence (provided by the university)	Secondary	Undergraduate	100000	Rarely or none of the time (less than 1 day )	Rarely or none of the time (less than 1 day )	Rarely or none of the time (less than 1 day )	Some or a little of the time (1-2 days)	Rarely or none of the time (less than 1 day )	Some or a little of the time (1-2 days)	Rarely or none of the time (less than 1 day )	Some or a little of the time (1-2 days)	Rarely or none of the time (less than 1 day )	Some or a little of the time (1-2 days)	Rarely or none of the time (less than 1 day )	Some or a little of the time (1-2 days)	Rarely or none of the time (less than 1 day )	Rarely or none of the time (less than 1 day )	Some or a little of the time (1-2 days)	Some or a little of the time (1-2 days)	Rarely or none of the time (less than 1 day )	Rarely or none of the time (less than 1 day )	Some or a little of the time (1-2 days)	Rarely or none of the time (less than 1 day )	Always	Sometimes	Sometimes	Always	Sometimes	Always	Always	Sometimes	Always	Sometimes	Sometimes	Sometimes	Always	Once in 15 days	Once in 15 days	Once in 15 days	Daily	Weekly
Yes	22	Male	Public	Engineering	First Year	Home	Graduate and post-graduate	Graduate and post-graduate	50000	Occasionally or a moderate amount of time (3-4 days)	Some or a little of the time (1-2 days)	Occasionally or a moderate amount of time (3-4 days)	Most or all of the time (5-7 days)	Most or all of the time (5-7 days)	Most or all of the time (5-7 days)	Most or all of the time (5-7 days)	Some or a little of the time (1-2 days)	Most or all of the time (5-7 days)	Most or all of the time (5-7 days)	Occasionally or a moderate amount of time (3-4 days)	Rarely or none of the time (less than 1 day )	Occasionally or a moderate amount of time (3-4 days)	Most or all of the time (5-7 days)	Most or all of the time (5-7 days)	Rarely or none of the time (less than 1 day )	Rarely or none of the time (less than 1 day )	Most or all of the time (5-7 days)	Most or all of the time (5-7 days)	Most or all of the time (5-7 days)	Always	Always	Sometimes	Never	Sometimes	Sometimes	Always	Sometimes	Sometimes	Sometimes	Sometimes	Always	Sometimes	Once/twice in a week	Once a month	Once in 15 days	Weekly	Monthly
Yes	21	Female	Public	Others	Second Year	Home	Undergraduate	Undergraduate	100000	Rarely or none of the time (less than 1 day )	Rarely or none of the time (less than 1 day )	Rarely or none of the time (less than 1 day )	Rarely or none of the time (less than 1 day )	Rarely or none of the time (less than 1 day )	Rarely or none of the time (less than 1 day )	Rarely or none of the time (less than 1 day )	Rarely or none of the time (less than 1 day )	Rarely or none of the time (less than 1 day )	Rarely or none of the time (less than 1 day )	Rarely or none of the time (less than 1 day )	Rarely or none of the time (less than 1 day )	Rarely or none of the time (less than 1 day )	Rarely or none of the time (less than 1 day )	Rarely or none of the time (less than 1 day )	Rarely or none of the time (less than 1 day )	Rarely or none of the time (less than 1 day )	Rarely or none of the time (less than 1 day )	Rarely or none of the time (less than 1 day )	Rarely or none of the time (less than 1 day )	Always	Always	Always	Always	Always	Always	Always	Always	Always	Always	Sometimes	Sometimes	Always	Once a month	Once in 15 days	Once in 15 days	Daily	Daily
Yes	21	Male	Private	Engineering	First Year	Home	Secondary	Primary	50000	Occasionally or a moderate amount of time (3-4 days)	Most or all of the time (5-7 days)	Rarely or none of the time (less than 1 day )	Most or all of the time (5-7 days)	Most or all of the time (5-7 days)	Most or all of the time (5-7 days)	Most or all of the time (5-7 days)	Most or all of the time (5-7 days)	Rarely or none of the time (less than 1 day )	Rarely or none of the time (less than 1 day )	Occasionally or a moderate amount of time (3-4 days)	Most or all of the time (5-7 days)	Some or a little of the time (1-2 days)	Occasionally or a moderate amount of time (3-4 days)	Occasionally or a moderate amount of time (3-4 days)	Some or a little of the time (1-2 days)	Rarely or none of the time (less than 1 day )	Rarely or none of the time (less than 1 day )	Occasionally or a moderate amount of time (3-4 days)	Most or all of the time (5-7 days)	Sometimes	Always	Always	Always	Always	Always	Always	Always	Always	Always	Always	Always	Always	Once/twice in a week	Once in 15 days	Once in 15 days	Daily	Daily
Yes	22	Female	Public	Engineering	First Year	Student residence (provided by the university)	Graduate and post-graduate	Graduate and post-graduate	100000	Rarely or none of the time (less than 1 day )	Occasionally or a moderate amount of time (3-4 days)	Occasionally or a moderate amount of time (3-4 days)	Rarely or none of the time (less than 1 day )	Most or all of the time (5-7 days)	Most or all of the time (5-7 days)	Occasionally or a moderate amount of time (3-4 days)	Some or a little of the time (1-2 days)	Most or all of the time (5-7 days)	Most or all of the time (5-7 days)	Most or all of the time (5-7 days)	Rarely or none of the time (less than 1 day )	Occasionally or a moderate amount of time (3-4 days)	Most or all of the time (5-7 days)	Some or a little of the time (1-2 days)	Some or a little of the time (1-2 days)	Some or a little of the time (1-2 days)	Most or all of the time (5-7 days)	Some or a little of the time (1-2 days)	Most or all of the time (5-7 days)	Always	Always	Always	Always	Sometimes	Always	Always	Always	Always	Always	Always	Always	Sometimes	Once/twice in a week	Once in 15 days	Once in 15 days	Weekly	Weekly
Yes	21	Female	Public	Others	Second Year	Home	Graduate and post-graduate	Graduate and post-graduate	50000	Some or a little of the time (1-2 days)	Rarely or none of the time (less than 1 day )	Rarely or none of the time (less than 1 day )	Occasionally or a moderate amount of time (3-4 days)	Some or a little of the time (1-2 days)	Occasionally or a moderate amount of time (3-4 days)	Most or all of the time (5-7 days)	Most or all of the time (5-7 days)	Occasionally or a moderate amount of time (3-4 days)	Most or all of the time (5-7 days)	Some or a little of the time (1-2 days)	Most or all of the time (5-7 days)	Some or a little of the time (1-2 days)	Most or all of the time (5-7 days)	Rarely or none of the time (less than 1 day )	Rarely or none of the time (less than 1 day )	Occasionally or a moderate amount of time (3-4 days)	Occasionally or a moderate amount of time (3-4 days)	Occasionally or a moderate amount of time (3-4 days)	Rarely or none of the time (less than 1 day )	Always	Sometimes	Sometimes	Sometimes	Never	Never	Always	Always	Always	Sometimes	Always	Sometimes	Never	Once/twice in a week	Once more than one month duration	Once more than one month duration	Daily	Weekly
Yes	24	Male	Private	Others	Fourth Year	Home	Graduate and post-graduate	Graduate and post-graduate	100000	Rarely or none of the time (less than 1 day )	Some or a little of the time (1-2 days)	Rarely or none of the time (less than 1 day )	Rarely or none of the time (less than 1 day )	Occasionally or a moderate amount of time (3-4 days)	Some or a little of the time (1-2 days)	Occasionally or a moderate amount of time (3-4 days)	Rarely or none of the time (less than 1 day )	Occasionally or a moderate amount of time (3-4 days)	Some or a little of the time (1-2 days)	Occasionally or a moderate amount of time (3-4 days)	Rarely or none of the time (less than 1 day )	Some or a little of the time (1-2 days)	Some or a little of the time (1-2 days)	Occasionally or a moderate amount of time (3-4 days)	Rarely or none of the time (less than 1 day )	Occasionally or a moderate amount of time (3-4 days)	Rarely or none of the time (less than 1 day )	Some or a little of the time (1-2 days)	Some or a little of the time (1-2 days)	Sometimes	Always	Always	Always	Always	Always	Always	Sometimes	Sometimes	Always	Sometimes	Always	Sometimes	Once/twice in a week	Once a week	Once in a week	Daily	Daily
Yes	21	Male	Private	Engineering	Second Year	Home	Secondary	Graduate and post-graduate	100000	Rarely or none of the time (less than 1 day )	Rarely or none of the time (less than 1 day )	Rarely or none of the time (less than 1 day )	Some or a little of the time (1-2 days)	Rarely or none of the time (less than 1 day )	Some or a little of the time (1-2 days)	Some or a little of the time (1-2 days)	Most or all of the time (5-7 days)	Rarely or none of the time (less than 1 day )	Rarely or none of the time (less than 1 day )	Most or all of the time (5-7 days)	Most or all of the time (5-7 days)	Occasionally or a moderate amount of time (3-4 days)	Rarely or none of the time (less than 1 day )	Rarely or none of the time (less than 1 day )	Most or all of the time (5-7 days)	Rarely or none of the time (less than 1 day )	Some or a little of the time (1-2 days)	Some or a little of the time (1-2 days)	Some or a little of the time (1-2 days)	Always	Always	Always	Always	Always	Always	Always	Always	Always	Always	Always	Always	Always	Once in 15 days	Once in 15 days	Once in 15 days	Weekly	Daily
Yes	22	Female	Private	Engineering	Third Year	Student residence (provided by the university)	Undergraduate	Undergraduate	100000	Some or a little of the time (1-2 days)	Rarely or none of the time (less than 1 day )	Some or a little of the time (1-2 days)	Some or a little of the time (1-2 days)	Some or a little of the time (1-2 days)	Occasionally or a moderate amount of time (3-4 days)	Occasionally or a moderate amount of time (3-4 days)	Some or a little of the time (1-2 days)	Some or a little of the time (1-2 days)	Occasionally or a moderate amount of time (3-4 days)	Occasionally or a moderate amount of time (3-4 days)	Some or a little of the time (1-2 days)	Some or a little of the time (1-2 days)	Occasionally or a moderate amount of time (3-4 days)	Rarely or none of the time (less than 1 day )	Rarely or none of the time (less than 1 day )	Some or a little of the time (1-2 days)	Rarely or none of the time (less than 1 day )	Rarely or none of the time (less than 1 day )	Some or a little of the time (1-2 days)	Always	Always	Always	Always	Always	Always	Always	Always	Always	Always	Always	Always	Always	Once/twice in a week	Once a month	Once a month	Daily	Weekly
Yes	20	Male	Private	Life Sciences	First Year	Home	Secondary	Primary	20000	Rarely or none of the time (less than 1 day )	Some or a little of the time (1-2 days)	Occasionally or a moderate amount of time (3-4 days)	Most or all of the time (5-7 days)	Occasionally or a moderate amount of time (3-4 days)	Some or a little of the time (1-2 days)	Rarely or none of the time (less than 1 day )	Some or a little of the time (1-2 days)	Occasionally or a moderate amount of time (3-4 days)	Most or all of the time (5-7 days)	Occasionally or a moderate amount of time (3-4 days)	Some or a little of the time (1-2 days)	Rarely or none of the time (less than 1 day )	Some or a little of the time (1-2 days)	Occasionally or a moderate amount of time (3-4 days)	Most or all of the time (5-7 days)	Occasionally or a moderate amount of time (3-4 days)	Some or a little of the time (1-2 days)	Rarely or none of the time (less than 1 day )	Some or a little of the time (1-2 days)	Always	Sometimes	Never	Sometimes	Always	Sometimes	Never	Sometimes	Always	Sometimes	Never	Sometimes	Always	Once/twice in a week	Once a week	Once in a week	Daily	Daily
Yes	21	Female	Private	Engineering	Second Year	Home	Graduate and post-graduate	Graduate and post-graduate	30000	Occasionally or a moderate amount of time (3-4 days)	Occasionally or a moderate amount of time (3-4 days)	Some or a little of the time (1-2 days)	Most or all of the time (5-7 days)	Most or all of the time (5-7 days)	Most or all of the time (5-7 days)	Most or all of the time (5-7 days)	Some or a little of the time (1-2 days)	Most or all of the time (5-7 days)	Most or all of the time (5-7 days)	Most or all of the time (5-7 days)	Rarely or none of the time (less than 1 day )	Some or a little of the time (1-2 days)	Most or all of the time (5-7 days)	Most or all of the time (5-7 days)	Some or a little of the time (1-2 days)	Most or all of the time (5-7 days)	Most or all of the time (5-7 days)	Most or all of the time (5-7 days)	Most or all of the time (5-7 days)	Sometimes	Always	Sometimes	Sometimes	Sometimes	Always	Always	Always	Sometimes	Sometimes	Sometimes	Sometimes	Sometimes	Once in 15 days	Once a month	Once a month	Monthly	Weekly
Yes	22	Male	Private	Others	Second Year	Home	Secondary	Undergraduate	90000	Occasionally or a moderate amount of time (3-4 days)	Occasionally or a moderate amount of time (3-4 days)	Occasionally or a moderate amount of time (3-4 days)	Occasionally or a moderate amount of time (3-4 days)	Occasionally or a moderate amount of time (3-4 days)	Occasionally or a moderate amount of time (3-4 days)	Occasionally or a moderate amount of time (3-4 days)	Occasionally or a moderate amount of time (3-4 days)	Occasionally or a moderate amount of time (3-4 days)	Occasionally or a moderate amount of time (3-4 days)	Occasionally or a moderate amount of time (3-4 days)	Occasionally or a moderate amount of time (3-4 days)	Occasionally or a moderate amount of time (3-4 days)	Occasionally or a moderate amount of time (3-4 days)	Occasionally or a moderate amount of time (3-4 days)	Occasionally or a moderate amount of time (3-4 days)	Occasionally or a moderate amount of time (3-4 days)	Occasionally or a moderate amount of time (3-4 days)	Occasionally or a moderate amount of time (3-4 days)	Occasionally or a moderate amount of time (3-4 days)	Always	Always	Always	Always	Always	Always	Never	Never	Never	Never	Never	Sometimes	Sometimes	Once more than one month duration	Once more than one month duration	Once more than one month duration	Monthly	Daily
Yes	22	Female	Public	Others	Second Year	Home	Undergraduate	Primary	15000	Occasionally or a moderate amount of time (3-4 days)	Some or a little of the time (1-2 days)	Some or a little of the time (1-2 days)	Most or all of the time (5-7 days)	Most or all of the time (5-7 days)	Most or all of the time (5-7 days)	Occasionally or a moderate amount of time (3-4 days)	Occasionally or a moderate amount of time (3-4 days)	Most or all of the time (5-7 days)	Most or all of the time (5-7 days)	Occasionally or a moderate amount of time (3-4 days)	Occasionally or a moderate amount of time (3-4 days)	Most or all of the time (5-7 days)	Most or all of the time (5-7 days)	Most or all of the time (5-7 days)	Some or a little of the time (1-2 days)	Occasionally or a moderate amount of time (3-4 days)	Occasionally or a moderate amount of time (3-4 days)	Occasionally or a moderate amount of time (3-4 days)	Occasionally or a moderate amount of time (3-4 days)	Always	Sometimes	Sometimes	Always	Sometimes	Sometimes	Always	Sometimes	Always	Always	Always	Always	Always	Once/twice in a week	Once in 15 days	Once a month	Monthly	Monthly
Yes	22	Male	Private	Engineering	First Year	Student residence (provided by the university)	Secondary	Secondary	200000	Some or a little of the time (1-2 days)	Some or a little of the time (1-2 days)	Some or a little of the time (1-2 days)	Rarely or none of the time (less than 1 day )	Rarely or none of the time (less than 1 day )	Rarely or none of the time (less than 1 day )	Rarely or none of the time (less than 1 day )	Rarely or none of the time (less than 1 day )	Occasionally or a moderate amount of time (3-4 days)	Occasionally or a moderate amount of time (3-4 days)	Occasionally or a moderate amount of time (3-4 days)	Some or a little of the time (1-2 days)	Some or a little of the time (1-2 days)	Some or a little of the time (1-2 days)	Some or a little of the time (1-2 days)	Some or a little of the time (1-2 days)	Some or a little of the time (1-2 days)	Some or a little of the time (1-2 days)	Some or a little of the time (1-2 days)	Some or a little of the time (1-2 days)	Always	Always	Always	Always	Always	Always	Always	Always	Always	Always	Always	Always	Always	Once/twice in a week	Once a week	Once in a week	Weekly	Weekly
Yes	20	Male	Public	Engineering	First Year	Home	Illiterate	Primary	35000	Rarely or none of the time (less than 1 day )	Occasionally or a moderate amount of time (3-4 days)	Rarely or none of the time (less than 1 day )	Rarely or none of the time (less than 1 day )	Rarely or none of the time (less than 1 day )	Rarely or none of the time (less than 1 day )	Rarely or none of the time (less than 1 day )	Some or a little of the time (1-2 days)	Rarely or none of the time (less than 1 day )	Rarely or none of the time (less than 1 day )	Some or a little of the time (1-2 days)	Most or all of the time (5-7 days)	Rarely or none of the time (less than 1 day )	Rarely or none of the time (less than 1 day )	Rarely or none of the time (less than 1 day )	Most or all of the time (5-7 days)	Rarely or none of the time (less than 1 day )	Rarely or none of the time (less than 1 day )	Rarely or none of the time (less than 1 day )	Rarely or none of the time (less than 1 day )	Always	Always	Sometimes	Always	Always	Always	Always	Always	Sometimes	Always	Always	Sometimes	Sometimes	Once/twice in a week	Once in 15 days	Once in 15 days	Weekly	Daily
Yes	22	Female	Public	Others	Third Year	Student residence (privately managed, e.g. hostel, mess, etc.)	Graduate and post-graduate	Graduate and post-graduate	20000	Rarely or none of the time (less than 1 day )	Rarely or none of the time (less than 1 day )	Rarely or none of the time (less than 1 day )	Most or all of the time (5-7 days)	Occasionally or a moderate amount of time (3-4 days)	Rarely or none of the time (less than 1 day )	Rarely or none of the time (less than 1 day )	Most or all of the time (5-7 days)	Rarely or none of the time (less than 1 day )	Rarely or none of the time (less than 1 day )	Occasionally or a moderate amount of time (3-4 days)	Occasionally or a moderate amount of time (3-4 days)	Some or a little of the time (1-2 days)	Occasionally or a moderate amount of time (3-4 days)	Occasionally or a moderate amount of time (3-4 days)	Most or all of the time (5-7 days)	Rarely or none of the time (less than 1 day )	Some or a little of the time (1-2 days)	Occasionally or a moderate amount of time (3-4 days)	Some or a little of the time (1-2 days)	Always	Always	Sometimes	Sometimes	Sometimes	Sometimes	Always	Always	Always	Always	Always	Always	Sometimes	Once in 15 days	Once in 15 days	Once in 15 days	Daily	Daily
Yes	22	Female	Public	Life Sciences	Second Year	Home	Undergraduate	Graduate and post-graduate	70000	Rarely or none of the time (less than 1 day )	Rarely or none of the time (less than 1 day )	Rarely or none of the time (less than 1 day )	Rarely or none of the time (less than 1 day )	Rarely or none of the time (less than 1 day )	Rarely or none of the time (less than 1 day )	Rarely or none of the time (less than 1 day )	Rarely or none of the time (less than 1 day )	Rarely or none of the time (less than 1 day )	Rarely or none of the time (less than 1 day )	Rarely or none of the time (less than 1 day )	Rarely or none of the time (less than 1 day )	Rarely or none of the time (less than 1 day )	Rarely or none of the time (less than 1 day )	Rarely or none of the time (less than 1 day )	Rarely or none of the time (less than 1 day )	Rarely or none of the time (less than 1 day )	Rarely or none of the time (less than 1 day )	Rarely or none of the time (less than 1 day )	Rarely or none of the time (less than 1 day )	Always	Always	Always	Always	Always	Always	Always	Always	Always	Always	Always	Always	Always	Once a month	Once a week	Once in a week	Daily	Daily
Yes	22	Male	Public	Others	Second Year	Student residence (provided by the university)	Primary	Secondary	20000	Rarely or none of the time (less than 1 day )	Rarely or none of the time (less than 1 day )	Some or a little of the time (1-2 days)	Some or a little of the time (1-2 days)	Rarely or none of the time (less than 1 day )	Some or a little of the time (1-2 days)	Rarely or none of the time (less than 1 day )	Some or a little of the time (1-2 days)	Some or a little of the time (1-2 days)	Some or a little of the time (1-2 days)	Some or a little of the time (1-2 days)	Some or a little of the time (1-2 days)	Some or a little of the time (1-2 days)	Rarely or none of the time (less than 1 day )	Some or a little of the time (1-2 days)	Occasionally or a moderate amount of time (3-4 days)	Rarely or none of the time (less than 1 day )	Rarely or none of the time (less than 1 day )	Some or a little of the time (1-2 days)	Occasionally or a moderate amount of time (3-4 days)	Always	Always	Always	Sometimes	Sometimes	Sometimes	Always	Always	Always	Sometimes	Sometimes	Sometimes	Always	Once/twice in a week	Once a month	Once a month	Daily	Weekly
Yes	24	Female	Public	Life Sciences	Fourth Year	Home	Secondary	Undergraduate	50000	Rarely or none of the time (less than 1 day )	Some or a little of the time (1-2 days)	Rarely or none of the time (less than 1 day )	Rarely or none of the time (less than 1 day )	Occasionally or a moderate amount of time (3-4 days)	Rarely or none of the time (less than 1 day )	Rarely or none of the time (less than 1 day )	Rarely or none of the time (less than 1 day )	Rarely or none of the time (less than 1 day )	Rarely or none of the time (less than 1 day )	Some or a little of the time (1-2 days)	Rarely or none of the time (less than 1 day )	Some or a little of the time (1-2 days)	Occasionally or a moderate amount of time (3-4 days)	Some or a little of the time (1-2 days)	Rarely or none of the time (less than 1 day )	Occasionally or a moderate amount of time (3-4 days)	Most or all of the time (5-7 days)	Occasionally or a moderate amount of time (3-4 days)	Occasionally or a moderate amount of time (3-4 days)	Always	Always	Always	Always	Always	Always	Always	Always	Always	Always	Always	Always	Always	Once in 15 days	Once a month	Once a month	Daily	Daily
Yes	21	Female	Private	Others	Second Year	Home	Undergraduate	Graduate and post-graduate	80000	Most or all of the time (5-7 days)	Most or all of the time (5-7 days)	Rarely or none of the time (less than 1 day )	Rarely or none of the time (less than 1 day )	Occasionally or a moderate amount of time (3-4 days)	Most or all of the time (5-7 days)	Occasionally or a moderate amount of time (3-4 days)	Most or all of the time (5-7 days)	Occasionally or a moderate amount of time (3-4 days)	Occasionally or a moderate amount of time (3-4 days)	Most or all of the time (5-7 days)	Rarely or none of the time (less than 1 day )	Rarely or none of the time (less than 1 day )	Most or all of the time (5-7 days)	Most or all of the time (5-7 days)	Rarely or none of the time (less than 1 day )	Most or all of the time (5-7 days)	Most or all of the time (5-7 days)	Most or all of the time (5-7 days)	Most or all of the time (5-7 days)	Sometimes	Always	Always	Sometimes	Always	Always	Always	Always	Always	Always	Always	Sometimes	Always	Once/twice in a week	Once in 15 days	Once in 15 days	Daily	Daily
Yes	20	Female	Private	Engineering	First Year	Home	Undergraduate	Undergraduate	20000	Occasionally or a moderate amount of time (3-4 days)	Some or a little of the time (1-2 days)	Most or all of the time (5-7 days)	Occasionally or a moderate amount of time (3-4 days)	Occasionally or a moderate amount of time (3-4 days)	Most or all of the time (5-7 days)	Most or all of the time (5-7 days)	Occasionally or a moderate amount of time (3-4 days)	Occasionally or a moderate amount of time (3-4 days)	Some or a little of the time (1-2 days)	Occasionally or a moderate amount of time (3-4 days)	Some or a little of the time (1-2 days)	Occasionally or a moderate amount of time (3-4 days)	Most or all of the time (5-7 days)	Occasionally or a moderate amount of time (3-4 days)	Occasionally or a moderate amount of time (3-4 days)	Occasionally or a moderate amount of time (3-4 days)	Most or all of the time (5-7 days)	Some or a little of the time (1-2 days)	Rarely or none of the time (less than 1 day )	Always	Always	Always	Always	Sometimes	Always	Always	Always	Always	Always	Sometimes	Always	Always	Once/twice in a week	Once a month	Once in 15 days	Daily	Weekly
Yes	20	Male	Public	Others	First Year	Student residence (provided by the university)	Undergraduate	Secondary	15000	Rarely or none of the time (less than 1 day )	Rarely or none of the time (less than 1 day )	Rarely or none of the time (less than 1 day )	Most or all of the time (5-7 days)	Rarely or none of the time (less than 1 day )	Rarely or none of the time (less than 1 day )	Occasionally or a moderate amount of time (3-4 days)	Occasionally or a moderate amount of time (3-4 days)	Rarely or none of the time (less than 1 day )	Some or a little of the time (1-2 days)	Some or a little of the time (1-2 days)	Some or a little of the time (1-2 days)	Most or all of the time (5-7 days)	Occasionally or a moderate amount of time (3-4 days)	Rarely or none of the time (less than 1 day )	Some or a little of the time (1-2 days)	Rarely or none of the time (less than 1 day )	Some or a little of the time (1-2 days)	Some or a little of the time (1-2 days)	Rarely or none of the time (less than 1 day )	Always	Always	Always	Always	Sometimes	Always	Always	Always	Always	Always	Sometimes	Always	Sometimes	Once in 15 days	Once in 15 days	Once in 15 days	Daily	Daily
Yes	18	Female	Private	Engineering	First Year	Student residence (provided by the university)	Graduate and post-graduate	Graduate and post-graduate	80000	Some or a little of the time (1-2 days)	Rarely or none of the time (less than 1 day )	Some or a little of the time (1-2 days)	Most or all of the time (5-7 days)	Rarely or none of the time (less than 1 day )	Rarely or none of the time (less than 1 day )	Some or a little of the time (1-2 days)	Rarely or none of the time (less than 1 day )	Some or a little of the time (1-2 days)	Some or a little of the time (1-2 days)	Rarely or none of the time (less than 1 day )	Occasionally or a moderate amount of time (3-4 days)	Occasionally or a moderate amount of time (3-4 days)	Some or a little of the time (1-2 days)	Rarely or none of the time (less than 1 day )	Most or all of the time (5-7 days)	Rarely or none of the time (less than 1 day )	Some or a little of the time (1-2 days)	Rarely or none of the time (less than 1 day )	Some or a little of the time (1-2 days)	Always	Always	Always	Always	Always	Always	Always	Always	Always	Always	Sometimes	Always	Always	Once/twice in a week	Once a week	Once in a week	Weekly	Daily
Yes	20	Male	Private	Medical	First Year	Student residence (privately managed, e.g. hostel, mess, etc.)	Graduate and post-graduate	Graduate and post-graduate	60000	Rarely or none of the time (less than 1 day )	Some or a little of the time (1-2 days)	Rarely or none of the time (less than 1 day )	Rarely or none of the time (less than 1 day )	Rarely or none of the time (less than 1 day )	Most or all of the time (5-7 days)	Rarely or none of the time (less than 1 day )	Some or a little of the time (1-2 days)	Rarely or none of the time (less than 1 day )	Rarely or none of the time (less than 1 day )	Rarely or none of the time (less than 1 day )	Some or a little of the time (1-2 days)	Rarely or none of the time (less than 1 day )	Most or all of the time (5-7 days)	Rarely or none of the time (less than 1 day )	Most or all of the time (5-7 days)	Rarely or none of the time (less than 1 day )	Most or all of the time (5-7 days)	Rarely or none of the time (less than 1 day )	Rarely or none of the time (less than 1 day )	Always	Always	Always	Always	Always	Always	Always	Always	Always	Always	Sometimes	Sometimes	Always	Once/twice in a week	Once a week	Once in a week	Daily	Daily
Yes	22	Male	Private	Engineering	Second Year	Student residence (provided by the university)	Graduate and post-graduate	Graduate and post-graduate	80000	Some or a little of the time (1-2 days)	Occasionally or a moderate amount of time (3-4 days)	Occasionally or a moderate amount of time (3-4 days)	Occasionally or a moderate amount of time (3-4 days)	Occasionally or a moderate amount of time (3-4 days)	Occasionally or a moderate amount of time (3-4 days)	Occasionally or a moderate amount of time (3-4 days)	Occasionally or a moderate amount of time (3-4 days)	Occasionally or a moderate amount of time (3-4 days)	Occasionally or a moderate amount of time (3-4 days)	Occasionally or a moderate amount of time (3-4 days)	Occasionally or a moderate amount of time (3-4 days)	Occasionally or a moderate amount of time (3-4 days)	Occasionally or a moderate amount of time (3-4 days)	Occasionally or a moderate amount of time (3-4 days)	Occasionally or a moderate amount of time (3-4 days)	Occasionally or a moderate amount of time (3-4 days)	Occasionally or a moderate amount of time (3-4 days)	Occasionally or a moderate amount of time (3-4 days)	Occasionally or a moderate amount of time (3-4 days)	Always	Always	Always	Always	Always	Always	Always	Always	Always	Always	Always	Always	Always	Once in 15 days	Once in 15 days	Once in 15 days	Daily	Daily
Yes	21	Male	Public	Others	Third Year	Student residence (provided by the university)	Secondary	Graduate and post-graduate	21000	Rarely or none of the time (less than 1 day )	Some or a little of the time (1-2 days)	Rarely or none of the time (less than 1 day )	Some or a little of the time (1-2 days)	Rarely or none of the time (less than 1 day )	Some or a little of the time (1-2 days)	Rarely or none of the time (less than 1 day )	Some or a little of the time (1-2 days)	Some or a little of the time (1-2 days)	Some or a little of the time (1-2 days)	Rarely or none of the time (less than 1 day )	Rarely or none of the time (less than 1 day )	Rarely or none of the time (less than 1 day )	Some or a little of the time (1-2 days)	Rarely or none of the time (less than 1 day )	Some or a little of the time (1-2 days)	Some or a little of the time (1-2 days)	Some or a little of the time (1-2 days)	Rarely or none of the time (less than 1 day )	Rarely or none of the time (less than 1 day )	Always	Always	Always	Always	Always	Always	Always	Always	Always	Always	Always	Sometimes	Always	Once/twice in a week	Once a week	Once in a week	Daily	Daily
Yes	20	Male	Public	Others	First Year	Home	Primary	Secondary	20000	Some or a little of the time (1-2 days)	Rarely or none of the time (less than 1 day )	Occasionally or a moderate amount of time (3-4 days)	Some or a little of the time (1-2 days)	Most or all of the time (5-7 days)	Occasionally or a moderate amount of time (3-4 days)	Some or a little of the time (1-2 days)	Most or all of the time (5-7 days)	Occasionally or a moderate amount of time (3-4 days)	Some or a little of the time (1-2 days)	Some or a little of the time (1-2 days)	Rarely or none of the time (less than 1 day )	Some or a little of the time (1-2 days)	Occasionally or a moderate amount of time (3-4 days)	Rarely or none of the time (less than 1 day )	Some or a little of the time (1-2 days)	Rarely or none of the time (less than 1 day )	Some or a little of the time (1-2 days)	Occasionally or a moderate amount of time (3-4 days)	Occasionally or a moderate amount of time (3-4 days)	Sometimes	Always	Sometimes	Sometimes	Sometimes	Always	Always	Always	Always	Always	Always	Always	Always	Once/twice in a week	Once in 15 days	Once in a week	Weekly	Weekly
Yes	24	Female	Public	Others	Third Year	Home	Graduate and post-graduate	Graduate and post-graduate	20000	Occasionally or a moderate amount of time (3-4 days)	Occasionally or a moderate amount of time (3-4 days)	Rarely or none of the time (less than 1 day )	Most or all of the time (5-7 days)	Occasionally or a moderate amount of time (3-4 days)	Most or all of the time (5-7 days)	Some or a little of the time (1-2 days)	Some or a little of the time (1-2 days)	Occasionally or a moderate amount of time (3-4 days)	Most or all of the time (5-7 days)	Occasionally or a moderate amount of time (3-4 days)	Some or a little of the time (1-2 days)	Occasionally or a moderate amount of time (3-4 days)	Most or all of the time (5-7 days)	Some or a little of the time (1-2 days)	Most or all of the time (5-7 days)	Occasionally or a moderate amount of time (3-4 days)	Occasionally or a moderate amount of time (3-4 days)	Occasionally or a moderate amount of time (3-4 days)	Occasionally or a moderate amount of time (3-4 days)	Always	Always	Sometimes	Always	Sometimes	Always	Always	Always	Always	Always	Always	Always	Sometimes	Once a month	Once a month	Once a month	Daily	Daily
Yes	23	Male	Private	Others	Fourth Year	Student residence (provided by the university)	Secondary	Secondary	100000	Occasionally or a moderate amount of time (3-4 days)	Some or a little of the time (1-2 days)	Most or all of the time (5-7 days)	Rarely or none of the time (less than 1 day )	Most or all of the time (5-7 days)	Some or a little of the time (1-2 days)	Occasionally or a moderate amount of time (3-4 days)	Most or all of the time (5-7 days)	Rarely or none of the time (less than 1 day )	Some or a little of the time (1-2 days)	Rarely or none of the time (less than 1 day )	Most or all of the time (5-7 days)	Rarely or none of the time (less than 1 day )	Some or a little of the time (1-2 days)	Most or all of the time (5-7 days)	Most or all of the time (5-7 days)	Some or a little of the time (1-2 days)	Rarely or none of the time (less than 1 day )	Most or all of the time (5-7 days)	Some or a little of the time (1-2 days)	Sometimes	Always	Always	Always	Always	Always	Always	Always	Sometimes	Always	Always	Sometimes	Always	Once/twice in a week	Once a week	Once in a week	Daily	Weekly
Yes	24	Male	Public	Others	Third Year	Student residence (privately managed, e.g. hostel, mess, etc.)	Primary	Primary	30000	Rarely or none of the time (less than 1 day )	Some or a little of the time (1-2 days)	Occasionally or a moderate amount of time (3-4 days)	Occasionally or a moderate amount of time (3-4 days)	Occasionally or a moderate amount of time (3-4 days)	Some or a little of the time (1-2 days)	Rarely or none of the time (less than 1 day )	Occasionally or a moderate amount of time (3-4 days)	Occasionally or a moderate amount of time (3-4 days)	Rarely or none of the time (less than 1 day )	Some or a little of the time (1-2 days)	Occasionally or a moderate amount of time (3-4 days)	Occasionally or a moderate amount of time (3-4 days)	Occasionally or a moderate amount of time (3-4 days)	Occasionally or a moderate amount of time (3-4 days)	Occasionally or a moderate amount of time (3-4 days)	Rarely or none of the time (less than 1 day )	Some or a little of the time (1-2 days)	Rarely or none of the time (less than 1 day )	Rarely or none of the time (less than 1 day )	Always	Always	Sometimes	Sometimes	Never	Never	Always	Always	Sometimes	Never	Never	Never	Sometimes	Once/twice in a week	Once a month	Once in 15 days	Daily	Daily
Yes	22	Female	Private	Others	Second Year	Student residence (privately managed, e.g. hostel, mess, etc.)	Graduate and post-graduate	Graduate and post-graduate	100000	Rarely or none of the time (less than 1 day )	Rarely or none of the time (less than 1 day )	Rarely or none of the time (less than 1 day )	Occasionally or a moderate amount of time (3-4 days)	Some or a little of the time (1-2 days)	Occasionally or a moderate amount of time (3-4 days)	Occasionally or a moderate amount of time (3-4 days)	Occasionally or a moderate amount of time (3-4 days)	Rarely or none of the time (less than 1 day )	Rarely or none of the time (less than 1 day )	Some or a little of the time (1-2 days)	Occasionally or a moderate amount of time (3-4 days)	Rarely or none of the time (less than 1 day )	Occasionally or a moderate amount of time (3-4 days)	Occasionally or a moderate amount of time (3-4 days)	Rarely or none of the time (less than 1 day )	Some or a little of the time (1-2 days)	Occasionally or a moderate amount of time (3-4 days)	Occasionally or a moderate amount of time (3-4 days)	Some or a little of the time (1-2 days)	Always	Always	Always	Always	Always	Always	Always	Always	Always	Always	Always	Always	Always	Once in 15 days	Once in 15 days	Once in 15 days	Daily	Daily
Yes	20	Female	Public	Others	First Year	Home	Undergraduate	Graduate and post-graduate	25000	Rarely or none of the time (less than 1 day )	Rarely or none of the time (less than 1 day )	Rarely or none of the time (less than 1 day )	Some or a little of the time (1-2 days)	Some or a little of the time (1-2 days)	Occasionally or a moderate amount of time (3-4 days)	Occasionally or a moderate amount of time (3-4 days)	Rarely or none of the time (less than 1 day )	Occasionally or a moderate amount of time (3-4 days)	Occasionally or a moderate amount of time (3-4 days)	Occasionally or a moderate amount of time (3-4 days)	Rarely or none of the time (less than 1 day )	Some or a little of the time (1-2 days)	Some or a little of the time (1-2 days)	Some or a little of the time (1-2 days)	Occasionally or a moderate amount of time (3-4 days)	Occasionally or a moderate amount of time (3-4 days)	Occasionally or a moderate amount of time (3-4 days)	Occasionally or a moderate amount of time (3-4 days)	Occasionally or a moderate amount of time (3-4 days)	Always	Sometimes	Sometimes	Always	Always	Always	Always	Always	Always	Always	Always	Always	Always	Once/twice in a week	Once a month	Once a month	Daily	Daily
Yes	24	Male	Private	Engineering	Third Year	Home	Primary	Primary	150000	Rarely or none of the time (less than 1 day )	Rarely or none of the time (less than 1 day )	Some or a little of the time (1-2 days)	Some or a little of the time (1-2 days)	Some or a little of the time (1-2 days)	Some or a little of the time (1-2 days)	Some or a little of the time (1-2 days)	Some or a little of the time (1-2 days)	Some or a little of the time (1-2 days)	Some or a little of the time (1-2 days)	Some or a little of the time (1-2 days)	Some or a little of the time (1-2 days)	Some or a little of the time (1-2 days)	Some or a little of the time (1-2 days)	Some or a little of the time (1-2 days)	Some or a little of the time (1-2 days)	Some or a little of the time (1-2 days)	Some or a little of the time (1-2 days)	Some or a little of the time (1-2 days)	Some or a little of the time (1-2 days)	Sometimes	Sometimes	Sometimes	Sometimes	Sometimes	Sometimes	Sometimes	Sometimes	Sometimes	Sometimes	Sometimes	Sometimes	Sometimes	Once in 15 days	Once a week	Once in 15 days	Daily	Daily
Yes	21	Female	Public	Life Sciences	Second Year	Student residence (provided by the university)	Graduate and post-graduate	Graduate and post-graduate	90000	Occasionally or a moderate amount of time (3-4 days)	Some or a little of the time (1-2 days)	Most or all of the time (5-7 days)	Occasionally or a moderate amount of time (3-4 days)	Occasionally or a moderate amount of time (3-4 days)	Occasionally or a moderate amount of time (3-4 days)	Occasionally or a moderate amount of time (3-4 days)	Some or a little of the time (1-2 days)	Some or a little of the time (1-2 days)	Some or a little of the time (1-2 days)	Most or all of the time (5-7 days)	Some or a little of the time (1-2 days)	Some or a little of the time (1-2 days)	Some or a little of the time (1-2 days)	Rarely or none of the time (less than 1 day )	Some or a little of the time (1-2 days)	Some or a little of the time (1-2 days)	Occasionally or a moderate amount of time (3-4 days)	Some or a little of the time (1-2 days)	Occasionally or a moderate amount of time (3-4 days)	Always	Always	Sometimes	Sometimes	Sometimes	Always	Always	Always	Always	Sometimes	Sometimes	Sometimes	Sometimes	Once/twice in a week	Once a month	Once a month	Daily	Daily
Yes	23	Female	Public	Medical	Second Year	Student residence (privately managed, e.g. hostel, mess, etc.)	Undergraduate	Undergraduate	200000	Some or a little of the time (1-2 days)	Rarely or none of the time (less than 1 day )	Rarely or none of the time (less than 1 day )	Occasionally or a moderate amount of time (3-4 days)	Occasionally or a moderate amount of time (3-4 days)	Occasionally or a moderate amount of time (3-4 days)	Occasionally or a moderate amount of time (3-4 days)	Occasionally or a moderate amount of time (3-4 days)	Occasionally or a moderate amount of time (3-4 days)	Occasionally or a moderate amount of time (3-4 days)	Some or a little of the time (1-2 days)	Some or a little of the time (1-2 days)	Rarely or none of the time (less than 1 day )	Rarely or none of the time (less than 1 day )	Rarely or none of the time (less than 1 day )	Occasionally or a moderate amount of time (3-4 days)	Some or a little of the time (1-2 days)	Some or a little of the time (1-2 days)	Rarely or none of the time (less than 1 day )	Occasionally or a moderate amount of time (3-4 days)	Always	Always	Sometimes	Never	Sometimes	Always	Always	Always	Always	Always	Always	Always	Always	Once in 15 days	Once in 15 days	Once in 15 days	Daily	Daily
Yes	22	Male	Public	Others	Third Year	Student residence (privately managed, e.g. hostel, mess, etc.)	Primary	Secondary	20000	Some or a little of the time (1-2 days)	Rarely or none of the time (less than 1 day )	Occasionally or a moderate amount of time (3-4 days)	Rarely or none of the time (less than 1 day )	Occasionally or a moderate amount of time (3-4 days)	Some or a little of the time (1-2 days)	Occasionally or a moderate amount of time (3-4 days)	Rarely or none of the time (less than 1 day )	Some or a little of the time (1-2 days)	Occasionally or a moderate amount of time (3-4 days)	Rarely or none of the time (less than 1 day )	Some or a little of the time (1-2 days)	Occasionally or a moderate amount of time (3-4 days)	Some or a little of the time (1-2 days)	Some or a little of the time (1-2 days)	Some or a little of the time (1-2 days)	Rarely or none of the time (less than 1 day )	Some or a little of the time (1-2 days)	Rarely or none of the time (less than 1 day )	Occasionally or a moderate amount of time (3-4 days)	Always	Always	Always	Always	Always	Always	Always	Always	Always	Always	Always	Always	Always	Once/twice in a week	Once in 15 days	Once in 15 days	Daily	Monthly
Yes	23	Female	Private	Life Sciences	Third Year	Student residence (privately managed, e.g. hostel, mess, etc.)	Secondary	Undergraduate	80000	Rarely or none of the time (less than 1 day )	Occasionally or a moderate amount of time (3-4 days)	Some or a little of the time (1-2 days)	Some or a little of the time (1-2 days)	Rarely or none of the time (less than 1 day )	Rarely or none of the time (less than 1 day )	Some or a little of the time (1-2 days)	Some or a little of the time (1-2 days)	Rarely or none of the time (less than 1 day )	Rarely or none of the time (less than 1 day )	Occasionally or a moderate amount of time (3-4 days)	Occasionally or a moderate amount of time (3-4 days)	Rarely or none of the time (less than 1 day )	Rarely or none of the time (less than 1 day )	Some or a little of the time (1-2 days)	Occasionally or a moderate amount of time (3-4 days)	Rarely or none of the time (less than 1 day )	Rarely or none of the time (less than 1 day )	Rarely or none of the time (less than 1 day )	Rarely or none of the time (less than 1 day )	Always	Always	Always	Always	Always	Always	Always	Always	Always	Always	Sometimes	Sometimes	Always	Once/twice in a week	Once a month	Once a month	Daily	Daily
Yes	20	Female	Private	Engineering	Second Year	Student residence (privately managed, e.g. hostel, mess, etc.)	Graduate and post-graduate	Graduate and post-graduate	100000	Some or a little of the time (1-2 days)	Some or a little of the time (1-2 days)	Occasionally or a moderate amount of time (3-4 days)	Rarely or none of the time (less than 1 day )	Some or a little of the time (1-2 days)	Occasionally or a moderate amount of time (3-4 days)	Some or a little of the time (1-2 days)	Some or a little of the time (1-2 days)	Some or a little of the time (1-2 days)	Occasionally or a moderate amount of time (3-4 days)	Rarely or none of the time (less than 1 day )	Some or a little of the time (1-2 days)	Most or all of the time (5-7 days)	Most or all of the time (5-7 days)	Some or a little of the time (1-2 days)	Some or a little of the time (1-2 days)	Most or all of the time (5-7 days)	Occasionally or a moderate amount of time (3-4 days)	Rarely or none of the time (less than 1 day )	Occasionally or a moderate amount of time (3-4 days)	Always	Always	Always	Sometimes	Never	Never	Always	Always	Always	Sometimes	Sometimes	Sometimes	Always	Once in 15 days	Once a week	Once in a week	Daily	Daily
Yes	20	Female	Public	Engineering	First Year	Home	Graduate and post-graduate	Graduate and post-graduate	29000	Rarely or none of the time (less than 1 day )	Rarely or none of the time (less than 1 day )	Rarely or none of the time (less than 1 day )	Most or all of the time (5-7 days)	Rarely or none of the time (less than 1 day )	Rarely or none of the time (less than 1 day )	Most or all of the time (5-7 days)	Most or all of the time (5-7 days)	Rarely or none of the time (less than 1 day )	Rarely or none of the time (less than 1 day )	Rarely or none of the time (less than 1 day )	Most or all of the time (5-7 days)	Rarely or none of the time (less than 1 day )	Rarely or none of the time (less than 1 day )	Rarely or none of the time (less than 1 day )	Most or all of the time (5-7 days)	Rarely or none of the time (less than 1 day )	Rarely or none of the time (less than 1 day )	Rarely or none of the time (less than 1 day )	Rarely or none of the time (less than 1 day )	Always	Always	Always	Always	Always	Always	Always	Always	Always	Always	Always	Always	Always	Once/twice in a week	Once a week	Once in a week	Daily	Daily
Yes	22	Female	Private	Others	Second Year	Home	Secondary	Secondary	70000	Rarely or none of the time (less than 1 day )	Rarely or none of the time (less than 1 day )	Rarely or none of the time (less than 1 day )	Rarely or none of the time (less than 1 day )	Some or a little of the time (1-2 days)	Some or a little of the time (1-2 days)	Most or all of the time (5-7 days)	Most or all of the time (5-7 days)	Occasionally or a moderate amount of time (3-4 days)	Most or all of the time (5-7 days)	Most or all of the time (5-7 days)	Most or all of the time (5-7 days)	Some or a little of the time (1-2 days)	Some or a little of the time (1-2 days)	Some or a little of the time (1-2 days)	Most or all of the time (5-7 days)	Rarely or none of the time (less than 1 day )	Some or a little of the time (1-2 days)	Most or all of the time (5-7 days)	Rarely or none of the time (less than 1 day )	Always	Always	Sometimes	Always	Always	Always	Always	Always	Always	Always	Always	Always	Always	Once in 15 days	Once a week	Once in a week	Monthly	Weekly
Yes	22	Male	Private	Engineering	Second Year	Home	Secondary	Secondary	50000	Rarely or none of the time (less than 1 day )	Some or a little of the time (1-2 days)	Occasionally or a moderate amount of time (3-4 days)	Occasionally or a moderate amount of time (3-4 days)	Most or all of the time (5-7 days)	Some or a little of the time (1-2 days)	Most or all of the time (5-7 days)	Occasionally or a moderate amount of time (3-4 days)	Some or a little of the time (1-2 days)	Rarely or none of the time (less than 1 day )	Most or all of the time (5-7 days)	Occasionally or a moderate amount of time (3-4 days)	Some or a little of the time (1-2 days)	Rarely or none of the time (less than 1 day )	Rarely or none of the time (less than 1 day )	Occasionally or a moderate amount of time (3-4 days)	Rarely or none of the time (less than 1 day )	Rarely or none of the time (less than 1 day )	Rarely or none of the time (less than 1 day )	Rarely or none of the time (less than 1 day )	Always	Always	Always	Always	Sometimes	Sometimes	Always	Always	Always	Always	Always	Always	Always	Once/twice in a week	Once in 15 days	Once in 15 days	Daily	Daily
Yes	22	Male	Public	Engineering	Second Year	Home	Secondary	Secondary	150000	Some or a little of the time (1-2 days)	Rarely or none of the time (less than 1 day )	Rarely or none of the time (less than 1 day )	Occasionally or a moderate amount of time (3-4 days)	Rarely or none of the time (less than 1 day )	Some or a little of the time (1-2 days)	Some or a little of the time (1-2 days)	Most or all of the time (5-7 days)	Some or a little of the time (1-2 days)	Some or a little of the time (1-2 days)	Rarely or none of the time (less than 1 day )	Most or all of the time (5-7 days)	Rarely or none of the time (less than 1 day )	Rarely or none of the time (less than 1 day )	Some or a little of the time (1-2 days)	Occasionally or a moderate amount of time (3-4 days)	Rarely or none of the time (less than 1 day )	Rarely or none of the time (less than 1 day )	Some or a little of the time (1-2 days)	Rarely or none of the time (less than 1 day )	Always	Always	Always	Always	Always	Always	Always	Always	Always	Always	Always	Always	Always	Once/twice in a week	Once a week	Once in a week	Daily	Daily
Yes	21	Male	Public	Others	First Year	Student residence (privately managed, e.g. hostel, mess, etc.)	Primary	Secondary	40000	Rarely or none of the time (less than 1 day )	Some or a little of the time (1-2 days)	Occasionally or a moderate amount of time (3-4 days)	Some or a little of the time (1-2 days)	Occasionally or a moderate amount of time (3-4 days)	Rarely or none of the time (less than 1 day )	Some or a little of the time (1-2 days)	Rarely or none of the time (less than 1 day )	Some or a little of the time (1-2 days)	Occasionally or a moderate amount of time (3-4 days)	Some or a little of the time (1-2 days)	Rarely or none of the time (less than 1 day )	Some or a little of the time (1-2 days)	Occasionally or a moderate amount of time (3-4 days)	Some or a little of the time (1-2 days)	Some or a little of the time (1-2 days)	Rarely or none of the time (less than 1 day )	Rarely or none of the time (less than 1 day )	Some or a little of the time (1-2 days)	Some or a little of the time (1-2 days)	Always	Always	Always	Always	Always	Always	Always	Always	Always	Always	Always	Always	Always	Once/twice in a week	Once in 15 days	Once in a week	Daily	Monthly
Yes	21	Male	Private	Engineering	Third Year	Student residence (privately managed, e.g. hostel, mess, etc.)	Secondary	Secondary	40000	Some or a little of the time (1-2 days)	Rarely or none of the time (less than 1 day )	Some or a little of the time (1-2 days)	Most or all of the time (5-7 days)	Rarely or none of the time (less than 1 day )	Rarely or none of the time (less than 1 day )	Some or a little of the time (1-2 days)	Some or a little of the time (1-2 days)	Occasionally or a moderate amount of time (3-4 days)	Rarely or none of the time (less than 1 day )	Rarely or none of the time (less than 1 day )	Occasionally or a moderate amount of time (3-4 days)	Most or all of the time (5-7 days)	Some or a little of the time (1-2 days)	Some or a little of the time (1-2 days)	Rarely or none of the time (less than 1 day )	Rarely or none of the time (less than 1 day )	Occasionally or a moderate amount of time (3-4 days)	Occasionally or a moderate amount of time (3-4 days)	Rarely or none of the time (less than 1 day )	Sometimes	Always	Never	Always	Never	Sometimes	Always	Always	Always	Always	Always	Sometimes	Sometimes	Once in 15 days	Once in 15 days	Once in 15 days	Daily	Weekly
Yes	22	Male	Public	Others	First Year	Home	Primary	Illiterate	50000	Rarely or none of the time (less than 1 day )	Some or a little of the time (1-2 days)	Rarely or none of the time (less than 1 day )	Rarely or none of the time (less than 1 day )	Occasionally or a moderate amount of time (3-4 days)	Rarely or none of the time (less than 1 day )	Some or a little of the time (1-2 days)	Rarely or none of the time (less than 1 day )	Occasionally or a moderate amount of time (3-4 days)	Some or a little of the time (1-2 days)	Some or a little of the time (1-2 days)	Most or all of the time (5-7 days)	Occasionally or a moderate amount of time (3-4 days)	Rarely or none of the time (less than 1 day )	Rarely or none of the time (less than 1 day )	Most or all of the time (5-7 days)	Rarely or none of the time (less than 1 day )	Rarely or none of the time (less than 1 day )	Occasionally or a moderate amount of time (3-4 days)	Some or a little of the time (1-2 days)	Always	Always	Always	Always	Always	Always	Always	Always	Always	Always	Sometimes	Sometimes	Always	Once/twice in a week	Once in 15 days	Once in 15 days	Monthly	Weekly
Yes	21	Female	Public	Others	Second Year	Student residence (privately managed, e.g. hostel, mess, etc.)	Secondary	Undergraduate	10000	Rarely or none of the time (less than 1 day )	Rarely or none of the time (less than 1 day )	Rarely or none of the time (less than 1 day )	Some or a little of the time (1-2 days)	Some or a little of the time (1-2 days)	Some or a little of the time (1-2 days)	Some or a little of the time (1-2 days)	Rarely or none of the time (less than 1 day )	Some or a little of the time (1-2 days)	Some or a little of the time (1-2 days)	Some or a little of the time (1-2 days)	Rarely or none of the time (less than 1 day )	Some or a little of the time (1-2 days)	Some or a little of the time (1-2 days)	Some or a little of the time (1-2 days)	Some or a little of the time (1-2 days)	Some or a little of the time (1-2 days)	Some or a little of the time (1-2 days)	Rarely or none of the time (less than 1 day )	Rarely or none of the time (less than 1 day )	Always	Always	Always	Always	Always	Always	Always	Always	Always	Always	Always	Always	Always	Once in 15 days	Once a week	Once in a week	Weekly	Daily
Yes	21	Female	Public	Life Sciences	Second Year	Student residence (provided by the university)	Graduate and post-graduate	Graduate and post-graduate	80000	Most or all of the time (5-7 days)	Rarely or none of the time (less than 1 day )	Occasionally or a moderate amount of time (3-4 days)	Most or all of the time (5-7 days)	Occasionally or a moderate amount of time (3-4 days)	Occasionally or a moderate amount of time (3-4 days)	Some or a little of the time (1-2 days)	Rarely or none of the time (less than 1 day )	Occasionally or a moderate amount of time (3-4 days)	Occasionally or a moderate amount of time (3-4 days)	Occasionally or a moderate amount of time (3-4 days)	Some or a little of the time (1-2 days)	Rarely or none of the time (less than 1 day )	Most or all of the time (5-7 days)	Occasionally or a moderate amount of time (3-4 days)	Some or a little of the time (1-2 days)	Most or all of the time (5-7 days)	Most or all of the time (5-7 days)	Occasionally or a moderate amount of time (3-4 days)	Occasionally or a moderate amount of time (3-4 days)	Sometimes	Sometimes	Never	Never	Sometimes	Always	Sometimes	Always	Always	Always	Sometimes	Always	Always	Once in 15 days	Once in 15 days	Once a month	Daily	Weekly
Yes	21	Female	Public	Others	First Year	Student residence (provided by the university)	Undergraduate	Undergraduate	30000	Occasionally or a moderate amount of time (3-4 days)	Some or a little of the time (1-2 days)	Some or a little of the time (1-2 days)	Occasionally or a moderate amount of time (3-4 days)	Most or all of the time (5-7 days)	Most or all of the time (5-7 days)	Some or a little of the time (1-2 days)	Rarely or none of the time (less than 1 day )	Occasionally or a moderate amount of time (3-4 days)	Rarely or none of the time (less than 1 day )	Some or a little of the time (1-2 days)	Rarely or none of the time (less than 1 day )	Some or a little of the time (1-2 days)	Most or all of the time (5-7 days)	Rarely or none of the time (less than 1 day )	Occasionally or a moderate amount of time (3-4 days)	Most or all of the time (5-7 days)	Occasionally or a moderate amount of time (3-4 days)	Rarely or none of the time (less than 1 day )	Occasionally or a moderate amount of time (3-4 days)	Always	Always	Always	Sometimes	Always	Always	Always	Sometimes	Always	Always	Always	Always	Always	Once/twice in a week	Once a month	Once a month	Weekly	Weekly
Yes	21	Male	Public	Others	First Year	Student residence (privately managed, e.g. hostel, mess, etc.)	Graduate and post-graduate	Graduate and post-graduate	40000	Occasionally or a moderate amount of time (3-4 days)	Occasionally or a moderate amount of time (3-4 days)	Occasionally or a moderate amount of time (3-4 days)	Some or a little of the time (1-2 days)	Most or all of the time (5-7 days)	Occasionally or a moderate amount of time (3-4 days)	Occasionally or a moderate amount of time (3-4 days)	Occasionally or a moderate amount of time (3-4 days)	Some or a little of the time (1-2 days)	Some or a little of the time (1-2 days)	Occasionally or a moderate amount of time (3-4 days)	Occasionally or a moderate amount of time (3-4 days)	Some or a little of the time (1-2 days)	Some or a little of the time (1-2 days)	Some or a little of the time (1-2 days)	Some or a little of the time (1-2 days)	Some or a little of the time (1-2 days)	Some or a little of the time (1-2 days)	Some or a little of the time (1-2 days)	Some or a little of the time (1-2 days)	Always	Always	Always	Never	Always	Always	Always	Always	Always	Always	Always	Always	Always	Once in 15 days	Once in 15 days	Once in a week	Daily	Daily
Yes	24	Male	Private	Engineering	Third Year	Home	Undergraduate	Graduate and post-graduate	70000	Rarely or none of the time (less than 1 day )	Rarely or none of the time (less than 1 day )	Rarely or none of the time (less than 1 day )	Rarely or none of the time (less than 1 day )	Rarely or none of the time (less than 1 day )	Rarely or none of the time (less than 1 day )	Rarely or none of the time (less than 1 day )	Rarely or none of the time (less than 1 day )	Rarely or none of the time (less than 1 day )	Rarely or none of the time (less than 1 day )	Rarely or none of the time (less than 1 day )	Most or all of the time (5-7 days)	Rarely or none of the time (less than 1 day )	Rarely or none of the time (less than 1 day )	Rarely or none of the time (less than 1 day )	Occasionally or a moderate amount of time (3-4 days)	Rarely or none of the time (less than 1 day )	Rarely or none of the time (less than 1 day )	Rarely or none of the time (less than 1 day )	Occasionally or a moderate amount of time (3-4 days)	Always	Always	Sometimes	Always	Never	Always	Always	Always	Always	Always	Sometimes	Sometimes	Sometimes	Once in 15 days	Once in 15 days	Once in 15 days	Daily	Daily
Yes	20	Female	Public	Others	First Year	Student residence (privately managed, e.g. hostel, mess, etc.)	Secondary	Graduate and post-graduate	20000	Rarely or none of the time (less than 1 day )	Some or a little of the time (1-2 days)	Occasionally or a moderate amount of time (3-4 days)	Rarely or none of the time (less than 1 day )	Some or a little of the time (1-2 days)	Occasionally or a moderate amount of time (3-4 days)	Some or a little of the time (1-2 days)	Most or all of the time (5-7 days)	Some or a little of the time (1-2 days)	Some or a little of the time (1-2 days)	Some or a little of the time (1-2 days)	Some or a little of the time (1-2 days)	Some or a little of the time (1-2 days)	Some or a little of the time (1-2 days)	Most or all of the time (5-7 days)	Occasionally or a moderate amount of time (3-4 days)	Occasionally or a moderate amount of time (3-4 days)	Most or all of the time (5-7 days)	Most or all of the time (5-7 days)	Most or all of the time (5-7 days)	Always	Always	Sometimes	Always	Always	Always	Always	Always	Always	Always	Always	Always	Always	Once a month	Once a week	Once in 15 days	Daily	Daily
Yes	21	Female	Public	Others	Second Year	Home	Undergraduate	Undergraduate	30000	Rarely or none of the time (less than 1 day )	Some or a little of the time (1-2 days)	Occasionally or a moderate amount of time (3-4 days)	Most or all of the time (5-7 days)	Some or a little of the time (1-2 days)	Rarely or none of the time (less than 1 day )	Some or a little of the time (1-2 days)	Some or a little of the time (1-2 days)	Rarely or none of the time (less than 1 day )	Some or a little of the time (1-2 days)	Occasionally or a moderate amount of time (3-4 days)	Occasionally or a moderate amount of time (3-4 days)	Occasionally or a moderate amount of time (3-4 days)	Some or a little of the time (1-2 days)	Some or a little of the time (1-2 days)	Some or a little of the time (1-2 days)	Some or a little of the time (1-2 days)	Some or a little of the time (1-2 days)	Some or a little of the time (1-2 days)	Some or a little of the time (1-2 days)	Always	Always	Sometimes	Sometimes	Always	Always	Always	Always	Always	Always	Always	Always	Sometimes	Once in 15 days	Once a week	Once in a week	Daily	Daily
Yes	21	Female	Public	Others	Second Year	Student residence (provided by the university)	Graduate and post-graduate	Graduate and post-graduate	50000	Some or a little of the time (1-2 days)	Occasionally or a moderate amount of time (3-4 days)	Some or a little of the time (1-2 days)	Occasionally or a moderate amount of time (3-4 days)	Rarely or none of the time (less than 1 day )	Occasionally or a moderate amount of time (3-4 days)	Some or a little of the time (1-2 days)	Some or a little of the time (1-2 days)	Occasionally or a moderate amount of time (3-4 days)	Rarely or none of the time (less than 1 day )	Occasionally or a moderate amount of time (3-4 days)	Rarely or none of the time (less than 1 day )	Some or a little of the time (1-2 days)	Occasionally or a moderate amount of time (3-4 days)	Rarely or none of the time (less than 1 day )	Some or a little of the time (1-2 days)	Some or a little of the time (1-2 days)	Occasionally or a moderate amount of time (3-4 days)	Rarely or none of the time (less than 1 day )	Some or a little of the time (1-2 days)	Always	Always	Always	Always	Always	Always	Always	Always	Always	Always	Always	Always	Always	Once in 15 days	Once in 15 days	Once in 15 days	Daily	Daily
Yes	21	Female	Public	Life Sciences	Second Year	Home	Undergraduate	Graduate and post-graduate	70000	Rarely or none of the time (less than 1 day )	Some or a little of the time (1-2 days)	Occasionally or a moderate amount of time (3-4 days)	Some or a little of the time (1-2 days)	Some or a little of the time (1-2 days)	Occasionally or a moderate amount of time (3-4 days)	Rarely or none of the time (less than 1 day )	Rarely or none of the time (less than 1 day )	Occasionally or a moderate amount of time (3-4 days)	Rarely or none of the time (less than 1 day )	Occasionally or a moderate amount of time (3-4 days)	Occasionally or a moderate amount of time (3-4 days)	Occasionally or a moderate amount of time (3-4 days)	Occasionally or a moderate amount of time (3-4 days)	Occasionally or a moderate amount of time (3-4 days)	Occasionally or a moderate amount of time (3-4 days)	Rarely or none of the time (less than 1 day )	Rarely or none of the time (less than 1 day )	Occasionally or a moderate amount of time (3-4 days)	Rarely or none of the time (less than 1 day )	Always	Always	Always	Always	Always	Always	Always	Always	Always	Always	Always	Always	Always	Once/twice in a week	Once a week	Once in a week	Daily	Daily
Yes	23	Male	Public	Life Sciences	Second Year	Student residence (provided by the university)	Graduate and post-graduate	Undergraduate	30000	Rarely or none of the time (less than 1 day )	Some or a little of the time (1-2 days)	Occasionally or a moderate amount of time (3-4 days)	Rarely or none of the time (less than 1 day )	Some or a little of the time (1-2 days)	Occasionally or a moderate amount of time (3-4 days)	Rarely or none of the time (less than 1 day )	Some or a little of the time (1-2 days)	Occasionally or a moderate amount of time (3-4 days)	Rarely or none of the time (less than 1 day )	Some or a little of the time (1-2 days)	Occasionally or a moderate amount of time (3-4 days)	Rarely or none of the time (less than 1 day )	Some or a little of the time (1-2 days)	Occasionally or a moderate amount of time (3-4 days)	Rarely or none of the time (less than 1 day )	Some or a little of the time (1-2 days)	Occasionally or a moderate amount of time (3-4 days)	Rarely or none of the time (less than 1 day )	Some or a little of the time (1-2 days)	Always	Sometimes	Always	Always	Always	Always	Always	Always	Always	Always	Always	Always	Always	Once/twice in a week	Once a week	Once in a week	Daily	Daily
Yes	22	Female	Private	Others	Third Year	Student residence (provided by the university)	Undergraduate	Undergraduate	10000	Occasionally or a moderate amount of time (3-4 days)	Most or all of the time (5-7 days)	Most or all of the time (5-7 days)	Rarely or none of the time (less than 1 day )	Most or all of the time (5-7 days)	Most or all of the time (5-7 days)	Some or a little of the time (1-2 days)	Most or all of the time (5-7 days)	Most or all of the time (5-7 days)	Most or all of the time (5-7 days)	Some or a little of the time (1-2 days)	Occasionally or a moderate amount of time (3-4 days)	Occasionally or a moderate amount of time (3-4 days)	Most or all of the time (5-7 days)	Occasionally or a moderate amount of time (3-4 days)	Some or a little of the time (1-2 days)	Occasionally or a moderate amount of time (3-4 days)	Occasionally or a moderate amount of time (3-4 days)	Most or all of the time (5-7 days)	Most or all of the time (5-7 days)	Always	Always	Always	Always	Sometimes	Always	Always	Always	Always	Always	Always	Always	Sometimes	Once a month	Once a month	Once a month	Weekly	Weekly
Yes	24	Female	Private	Medical	Third Year	Student residence (privately managed, e.g. hostel, mess, etc.)	Secondary	Secondary	40000	Some or a little of the time (1-2 days)	Occasionally or a moderate amount of time (3-4 days)	Some or a little of the time (1-2 days)	Some or a little of the time (1-2 days)	Some or a little of the time (1-2 days)	Some or a little of the time (1-2 days)	Rarely or none of the time (less than 1 day )	Occasionally or a moderate amount of time (3-4 days)	Occasionally or a moderate amount of time (3-4 days)	Occasionally or a moderate amount of time (3-4 days)	Occasionally or a moderate amount of time (3-4 days)	Occasionally or a moderate amount of time (3-4 days)	Occasionally or a moderate amount of time (3-4 days)	Rarely or none of the time (less than 1 day )	Some or a little of the time (1-2 days)	Rarely or none of the time (less than 1 day )	Rarely or none of the time (less than 1 day )	Some or a little of the time (1-2 days)	Rarely or none of the time (less than 1 day )	Some or a little of the time (1-2 days)	Always	Always	Always	Always	Always	Always	Always	Always	Always	Sometimes	Always	Always	Always	Once a month	Once a month	Once a month	Daily	Daily
Yes	24	Male	Private	Engineering	Fourth Year	Student residence (privately managed, e.g. hostel, mess, etc.)	Primary	Secondary	60000	Some or a little of the time (1-2 days)	Rarely or none of the time (less than 1 day )	Some or a little of the time (1-2 days)	Some or a little of the time (1-2 days)	Some or a little of the time (1-2 days)	Rarely or none of the time (less than 1 day )	Some or a little of the time (1-2 days)	Occasionally or a moderate amount of time (3-4 days)	Some or a little of the time (1-2 days)	Some or a little of the time (1-2 days)	Some or a little of the time (1-2 days)	Occasionally or a moderate amount of time (3-4 days)	Occasionally or a moderate amount of time (3-4 days)	Rarely or none of the time (less than 1 day )	Some or a little of the time (1-2 days)	Occasionally or a moderate amount of time (3-4 days)	Occasionally or a moderate amount of time (3-4 days)	Some or a little of the time (1-2 days)	Rarely or none of the time (less than 1 day )	Some or a little of the time (1-2 days)	Always	Always	Always	Always	Sometimes	Sometimes	Always	Always	Always	Always	Always	Always	Always	Once/twice in a week	Once a week	Once in 15 days	Daily	Weekly
Yes	24	Male	Public	Others	Fourth Year	Home	Undergraduate	Secondary	90000	Occasionally or a moderate amount of time (3-4 days)	Occasionally or a moderate amount of time (3-4 days)	Some or a little of the time (1-2 days)	Most or all of the time (5-7 days)	Occasionally or a moderate amount of time (3-4 days)	Some or a little of the time (1-2 days)	Occasionally or a moderate amount of time (3-4 days)	Most or all of the time (5-7 days)	Occasionally or a moderate amount of time (3-4 days)	Some or a little of the time (1-2 days)	Occasionally or a moderate amount of time (3-4 days)	Occasionally or a moderate amount of time (3-4 days)	Occasionally or a moderate amount of time (3-4 days)	Occasionally or a moderate amount of time (3-4 days)	Some or a little of the time (1-2 days)	Most or all of the time (5-7 days)	Some or a little of the time (1-2 days)	Some or a little of the time (1-2 days)	Some or a little of the time (1-2 days)	Some or a little of the time (1-2 days)	Always	Always	Always	Always	Sometimes	Sometimes	Always	Always	Always	Always	Always	Always	Sometimes	Once in 15 days	Once a week	Once in a week	Daily	Daily
Yes	20	Female	Private	Life Sciences	First Year	Home	Graduate and post-graduate	Graduate and post-graduate	150000	Some or a little of the time (1-2 days)	Some or a little of the time (1-2 days)	Rarely or none of the time (less than 1 day )	Occasionally or a moderate amount of time (3-4 days)	Some or a little of the time (1-2 days)	Rarely or none of the time (less than 1 day )	Some or a little of the time (1-2 days)	Most or all of the time (5-7 days)	Rarely or none of the time (less than 1 day )	Rarely or none of the time (less than 1 day )	Rarely or none of the time (less than 1 day )	Most or all of the time (5-7 days)	Some or a little of the time (1-2 days)	Rarely or none of the time (less than 1 day )	Rarely or none of the time (less than 1 day )	Occasionally or a moderate amount of time (3-4 days)	Some or a little of the time (1-2 days)	Rarely or none of the time (less than 1 day )	Occasionally or a moderate amount of time (3-4 days)	Rarely or none of the time (less than 1 day )	Sometimes	Always	Sometimes	Always	Sometimes	Always	Always	Always	Always	Always	Always	Always	Always	Once/twice in a week	Once in 15 days	Once in 15 days	Daily	Daily
Yes	21	Male	Public	Others	Third Year	Student residence (provided by the university)	Primary	Secondary	6000	Some or a little of the time (1-2 days)	Rarely or none of the time (less than 1 day )	Rarely or none of the time (less than 1 day )	Occasionally or a moderate amount of time (3-4 days)	Most or all of the time (5-7 days)	Occasionally or a moderate amount of time (3-4 days)	Occasionally or a moderate amount of time (3-4 days)	Some or a little of the time (1-2 days)	Some or a little of the time (1-2 days)	Some or a little of the time (1-2 days)	Rarely or none of the time (less than 1 day )	Occasionally or a moderate amount of time (3-4 days)	Rarely or none of the time (less than 1 day )	Most or all of the time (5-7 days)	Occasionally or a moderate amount of time (3-4 days)	Rarely or none of the time (less than 1 day )	Most or all of the time (5-7 days)	Occasionally or a moderate amount of time (3-4 days)	Most or all of the time (5-7 days)	Occasionally or a moderate amount of time (3-4 days)	Always	Sometimes	Sometimes	Always	Never	Sometimes	Always	Always	Always	Always	Sometimes	Always	Sometimes	Once/twice in a week	Once more than one month duration	Once more than one month duration	Weekly	Weekly
Yes	21	Male	Public	Life Sciences	Second Year	Student residence (provided by the university)	Graduate and post-graduate	Graduate and post-graduate	100000	Occasionally or a moderate amount of time (3-4 days)	Rarely or none of the time (less than 1 day )	Rarely or none of the time (less than 1 day )	Most or all of the time (5-7 days)	Most or all of the time (5-7 days)	Some or a little of the time (1-2 days)	Occasionally or a moderate amount of time (3-4 days)	Occasionally or a moderate amount of time (3-4 days)	Some or a little of the time (1-2 days)	Most or all of the time (5-7 days)	Rarely or none of the time (less than 1 day )	Occasionally or a moderate amount of time (3-4 days)	Rarely or none of the time (less than 1 day )	Rarely or none of the time (less than 1 day )	Rarely or none of the time (less than 1 day )	Occasionally or a moderate amount of time (3-4 days)	Rarely or none of the time (less than 1 day )	Some or a little of the time (1-2 days)	Rarely or none of the time (less than 1 day )	Some or a little of the time (1-2 days)	Always	Sometimes	Always	Always	Never	Never	Always	Always	Always	Always	Always	Sometimes	Sometimes	Once in 15 days	Once more than one month duration	Once more than one month duration	Weekly	Weekly
Yes	21	Female	Private	Life Sciences	Second Year	Student residence (provided by the university)	Undergraduate	Graduate and post-graduate	50000	Some or a little of the time (1-2 days)	Rarely or none of the time (less than 1 day )	Occasionally or a moderate amount of time (3-4 days)	Some or a little of the time (1-2 days)	Occasionally or a moderate amount of time (3-4 days)	Some or a little of the time (1-2 days)	Occasionally or a moderate amount of time (3-4 days)	Rarely or none of the time (less than 1 day )	Occasionally or a moderate amount of time (3-4 days)	Some or a little of the time (1-2 days)	Occasionally or a moderate amount of time (3-4 days)	Some or a little of the time (1-2 days)	Occasionally or a moderate amount of time (3-4 days)	Some or a little of the time (1-2 days)	Some or a little of the time (1-2 days)	Occasionally or a moderate amount of time (3-4 days)	Occasionally or a moderate amount of time (3-4 days)	Some or a little of the time (1-2 days)	Occasionally or a moderate amount of time (3-4 days)	Some or a little of the time (1-2 days)	Sometimes	Always	Never	Sometimes	Sometimes	Sometimes	Always	Always	Always	Always	Always	Always	Always	Once/twice in a week	Once in 15 days	Once in a week	Daily	Daily
Yes	23	Male	Public	Engineering	Third Year	Home	Secondary	Secondary	55000	Rarely or none of the time (less than 1 day )	Some or a little of the time (1-2 days)	Rarely or none of the time (less than 1 day )	Most or all of the time (5-7 days)	Some or a little of the time (1-2 days)	Some or a little of the time (1-2 days)	Occasionally or a moderate amount of time (3-4 days)	Most or all of the time (5-7 days)	Rarely or none of the time (less than 1 day )	Occasionally or a moderate amount of time (3-4 days)	Occasionally or a moderate amount of time (3-4 days)	Occasionally or a moderate amount of time (3-4 days)	Occasionally or a moderate amount of time (3-4 days)	Some or a little of the time (1-2 days)	Some or a little of the time (1-2 days)	Occasionally or a moderate amount of time (3-4 days)	Rarely or none of the time (less than 1 day )	Some or a little of the time (1-2 days)	Some or a little of the time (1-2 days)	Some or a little of the time (1-2 days)	Always	Always	Always	Sometimes	Always	Always	Always	Always	Always	Always	Always	Always	Sometimes	Once/twice in a week	Once a week	Once in a week	Daily	Daily
Yes	21	Female	Public	Life Sciences	Second Year	Home	Secondary	Undergraduate	35000	Occasionally or a moderate amount of time (3-4 days)	Rarely or none of the time (less than 1 day )	Rarely or none of the time (less than 1 day )	Rarely or none of the time (less than 1 day )	Occasionally or a moderate amount of time (3-4 days)	Most or all of the time (5-7 days)	Some or a little of the time (1-2 days)	Rarely or none of the time (less than 1 day )	Most or all of the time (5-7 days)	Some or a little of the time (1-2 days)	Occasionally or a moderate amount of time (3-4 days)	Some or a little of the time (1-2 days)	Some or a little of the time (1-2 days)	Most or all of the time (5-7 days)	Some or a little of the time (1-2 days)	Some or a little of the time (1-2 days)	Rarely or none of the time (less than 1 day )	Most or all of the time (5-7 days)	Most or all of the time (5-7 days)	Some or a little of the time (1-2 days)	Sometimes	Always	Always	Always	Sometimes	Always	Always	Always	Always	Always	Always	Always	Always	Once in 15 days	Once in 15 days	Once a month	Monthly	Daily
Yes	20	Male	Private	Medical	First Year	Home	Secondary	Graduate and post-graduate	200000	Some or a little of the time (1-2 days)	Most or all of the time (5-7 days)	Rarely or none of the time (less than 1 day )	Occasionally or a moderate amount of time (3-4 days)	Rarely or none of the time (less than 1 day )	Rarely or none of the time (less than 1 day )	Some or a little of the time (1-2 days)	Most or all of the time (5-7 days)	Rarely or none of the time (less than 1 day )	Rarely or none of the time (less than 1 day )	Most or all of the time (5-7 days)	Most or all of the time (5-7 days)	Rarely or none of the time (less than 1 day )	Rarely or none of the time (less than 1 day )	Rarely or none of the time (less than 1 day )	Most or all of the time (5-7 days)	Rarely or none of the time (less than 1 day )	Rarely or none of the time (less than 1 day )	Rarely or none of the time (less than 1 day )	Rarely or none of the time (less than 1 day )	Always	Always	Always	Always	Sometimes	Always	Always	Always	Always	Always	Always	Sometimes	Sometimes	Once in 15 days	Once a week	Once a month	Weekly	Daily
Yes	20	Male	Public	Medical	First Year	Student residence (provided by the university)	Graduate and post-graduate	Graduate and post-graduate	60000	Some or a little of the time (1-2 days)	Some or a little of the time (1-2 days)	Some or a little of the time (1-2 days)	Some or a little of the time (1-2 days)	Rarely or none of the time (less than 1 day )	Rarely or none of the time (less than 1 day )	Some or a little of the time (1-2 days)	Occasionally or a moderate amount of time (3-4 days)	Some or a little of the time (1-2 days)	Some or a little of the time (1-2 days)	Occasionally or a moderate amount of time (3-4 days)	Occasionally or a moderate amount of time (3-4 days)	Occasionally or a moderate amount of time (3-4 days)	Occasionally or a moderate amount of time (3-4 days)	Occasionally or a moderate amount of time (3-4 days)	Occasionally or a moderate amount of time (3-4 days)	Rarely or none of the time (less than 1 day )	Rarely or none of the time (less than 1 day )	Some or a little of the time (1-2 days)	Occasionally or a moderate amount of time (3-4 days)	Always	Always	Always	Always	Always	Always	Always	Always	Always	Always	Sometimes	Always	Always	Once in 15 days	Once in 15 days	Once a month	Weekly	Daily
Yes	22	Male	Public	Engineering	First Year	Student residence (provided by the university)	Undergraduate	Graduate and post-graduate	60000	Rarely or none of the time (less than 1 day )	Rarely or none of the time (less than 1 day )	Rarely or none of the time (less than 1 day )	Some or a little of the time (1-2 days)	Rarely or none of the time (less than 1 day )	Rarely or none of the time (less than 1 day )	Rarely or none of the time (less than 1 day )	Occasionally or a moderate amount of time (3-4 days)	Rarely or none of the time (less than 1 day )	Some or a little of the time (1-2 days)	Rarely or none of the time (less than 1 day )	Rarely or none of the time (less than 1 day )	Rarely or none of the time (less than 1 day )	Rarely or none of the time (less than 1 day )	Rarely or none of the time (less than 1 day )	Most or all of the time (5-7 days)	Rarely or none of the time (less than 1 day )	Rarely or none of the time (less than 1 day )	Some or a little of the time (1-2 days)	Rarely or none of the time (less than 1 day )	Always	Always	Sometimes	Always	Sometimes	Always	Always	Always	Always	Always	Always	Sometimes	Always	Once in 15 days	Once more than one month duration	Once in 15 days	Weekly	Weekly
Yes	21	Male	Public	Engineering	First Year	Student residence (provided by the university)	Secondary	Graduate and post-graduate	10000	Rarely or none of the time (less than 1 day )	Rarely or none of the time (less than 1 day )	Rarely or none of the time (less than 1 day )	Occasionally or a moderate amount of time (3-4 days)	Occasionally or a moderate amount of time (3-4 days)	Occasionally or a moderate amount of time (3-4 days)	Occasionally or a moderate amount of time (3-4 days)	Occasionally or a moderate amount of time (3-4 days)	Occasionally or a moderate amount of time (3-4 days)	Some or a little of the time (1-2 days)	Some or a little of the time (1-2 days)	Occasionally or a moderate amount of time (3-4 days)	Rarely or none of the time (less than 1 day )	Some or a little of the time (1-2 days)	Some or a little of the time (1-2 days)	Occasionally or a moderate amount of time (3-4 days)	Rarely or none of the time (less than 1 day )	Some or a little of the time (1-2 days)	Occasionally or a moderate amount of time (3-4 days)	Occasionally or a moderate amount of time (3-4 days)	Always	Always	Sometimes	Sometimes	Sometimes	Sometimes	Sometimes	Sometimes	Sometimes	Sometimes	Sometimes	Sometimes	Sometimes	Once/twice in a week	Once a month	Once a month	Monthly	Monthly
Yes	20	Male	Private	Engineering	First Year	Student residence (privately managed, e.g. hostel, mess, etc.)	Undergraduate	Undergraduate	45000	Some or a little of the time (1-2 days)	Occasionally or a moderate amount of time (3-4 days)	Most or all of the time (5-7 days)	Rarely or none of the time (less than 1 day )	Most or all of the time (5-7 days)	Most or all of the time (5-7 days)	Occasionally or a moderate amount of time (3-4 days)	Rarely or none of the time (less than 1 day )	Most or all of the time (5-7 days)	Occasionally or a moderate amount of time (3-4 days)	Most or all of the time (5-7 days)	Some or a little of the time (1-2 days)	Rarely or none of the time (less than 1 day )	Most or all of the time (5-7 days)	Some or a little of the time (1-2 days)	Rarely or none of the time (less than 1 day )	Rarely or none of the time (less than 1 day )	Most or all of the time (5-7 days)	Most or all of the time (5-7 days)	Most or all of the time (5-7 days)	Always	Always	Sometimes	Always	Sometimes	Always	Always	Always	Always	Always	Always	Always	Sometimes	Once/twice in a week	Once more than one month duration	Once more than one month duration	Weekly	Monthly
Yes	22	Female	Private	Others	First Year	Student residence (privately managed, e.g. hostel, mess, etc.)	Graduate and post-graduate	Graduate and post-graduate	50000	Rarely or none of the time (less than 1 day )	Some or a little of the time (1-2 days)	Some or a little of the time (1-2 days)	Rarely or none of the time (less than 1 day )	Occasionally or a moderate amount of time (3-4 days)	Occasionally or a moderate amount of time (3-4 days)	Rarely or none of the time (less than 1 day )	Rarely or none of the time (less than 1 day )	Rarely or none of the time (less than 1 day )	Some or a little of the time (1-2 days)	Occasionally or a moderate amount of time (3-4 days)	Occasionally or a moderate amount of time (3-4 days)	Most or all of the time (5-7 days)	Occasionally or a moderate amount of time (3-4 days)	Some or a little of the time (1-2 days)	Rarely or none of the time (less than 1 day )	Rarely or none of the time (less than 1 day )	Rarely or none of the time (less than 1 day )	Some or a little of the time (1-2 days)	Some or a little of the time (1-2 days)	Always	Always	Always	Always	Always	Always	Sometimes	Always	Always	Always	Sometimes	Sometimes	Always	Once in 15 days	Once a month	Once in 15 days	Daily	Daily
Yes	21	Male	Private	Engineering	Second Year	Student residence (privately managed, e.g. hostel, mess, etc.)	Undergraduate	Undergraduate	600000	Some or a little of the time (1-2 days)	Some or a little of the time (1-2 days)	Occasionally or a moderate amount of time (3-4 days)	Occasionally or a moderate amount of time (3-4 days)	Occasionally or a moderate amount of time (3-4 days)	Most or all of the time (5-7 days)	Some or a little of the time (1-2 days)	Some or a little of the time (1-2 days)	Some or a little of the time (1-2 days)	Rarely or none of the time (less than 1 day )	Most or all of the time (5-7 days)	Most or all of the time (5-7 days)	Rarely or none of the time (less than 1 day )	Most or all of the time (5-7 days)	Some or a little of the time (1-2 days)	Most or all of the time (5-7 days)	Rarely or none of the time (less than 1 day )	Most or all of the time (5-7 days)	Some or a little of the time (1-2 days)	Occasionally or a moderate amount of time (3-4 days)	Always	Always	Sometimes	Never	Never	Sometimes	Always	Sometimes	Always	Sometimes	Sometimes	Always	Sometimes	Once/twice in a week	Once a week	Once in 15 days	Weekly	Weekly
Yes	26	Male	Public	Others	Fourth Year	Home	Undergraduate	Graduate and post-graduate	100000	Rarely or none of the time (less than 1 day )	Rarely or none of the time (less than 1 day )	Rarely or none of the time (less than 1 day )	Most or all of the time (5-7 days)	Some or a little of the time (1-2 days)	Rarely or none of the time (less than 1 day )	Occasionally or a moderate amount of time (3-4 days)	Occasionally or a moderate amount of time (3-4 days)	Rarely or none of the time (less than 1 day )	Rarely or none of the time (less than 1 day )	Some or a little of the time (1-2 days)	Most or all of the time (5-7 days)	Some or a little of the time (1-2 days)	Rarely or none of the time (less than 1 day )	Rarely or none of the time (less than 1 day )	Occasionally or a moderate amount of time (3-4 days)	Rarely or none of the time (less than 1 day )	Rarely or none of the time (less than 1 day )	Rarely or none of the time (less than 1 day )	Rarely or none of the time (less than 1 day )	Always	Always	Always	Always	Always	Always	Always	Always	Always	Always	Always	Always	Always	Once/twice in a week	Once a week	Once in a week	Daily	Daily
Yes	22	Female	Public	Life Sciences	Second Year	Home	Secondary	Secondary	40000	Some or a little of the time (1-2 days)	Rarely or none of the time (less than 1 day )	Some or a little of the time (1-2 days)	Some or a little of the time (1-2 days)	Some or a little of the time (1-2 days)	Rarely or none of the time (less than 1 day )	Some or a little of the time (1-2 days)	Some or a little of the time (1-2 days)	Rarely or none of the time (less than 1 day )	Some or a little of the time (1-2 days)	Rarely or none of the time (less than 1 day )	Some or a little of the time (1-2 days)	Some or a little of the time (1-2 days)	Rarely or none of the time (less than 1 day )	Some or a little of the time (1-2 days)	Rarely or none of the time (less than 1 day )	Some or a little of the time (1-2 days)	Rarely or none of the time (less than 1 day )	Some or a little of the time (1-2 days)	Rarely or none of the time (less than 1 day )	Always	Always	Always	Always	Always	Always	Always	Always	Always	Always	Always	Always	Always	Once/twice in a week	Once a week	Once in a week	Daily	Daily
Yes	22	Male	Public	Others	Third Year	Student residence (provided by the university)	Undergraduate	Graduate and post-graduate	35000	Some or a little of the time (1-2 days)	Rarely or none of the time (less than 1 day )	Occasionally or a moderate amount of time (3-4 days)	Rarely or none of the time (less than 1 day )	Occasionally or a moderate amount of time (3-4 days)	Rarely or none of the time (less than 1 day )	Some or a little of the time (1-2 days)	Some or a little of the time (1-2 days)	Some or a little of the time (1-2 days)	Some or a little of the time (1-2 days)	Occasionally or a moderate amount of time (3-4 days)	Some or a little of the time (1-2 days)	Some or a little of the time (1-2 days)	Some or a little of the time (1-2 days)	Some or a little of the time (1-2 days)	Occasionally or a moderate amount of time (3-4 days)	Rarely or none of the time (less than 1 day )	Some or a little of the time (1-2 days)	Rarely or none of the time (less than 1 day )	Some or a little of the time (1-2 days)	Always	Always	Sometimes	Sometimes	Never	Always	Always	Always	Always	Sometimes	Sometimes	Always	Always	Once/twice in a week	Once more than one month duration	Once a month	Weekly	Monthly
Yes	21	Male	Private	Engineering	First Year	Student residence (privately managed, e.g. hostel, mess, etc.)	Secondary	Undergraduate	30000	Rarely or none of the time (less than 1 day )	Rarely or none of the time (less than 1 day )	Rarely or none of the time (less than 1 day )	Most or all of the time (5-7 days)	Occasionally or a moderate amount of time (3-4 days)	Rarely or none of the time (less than 1 day )	Some or a little of the time (1-2 days)	Some or a little of the time (1-2 days)	Occasionally or a moderate amount of time (3-4 days)	Rarely or none of the time (less than 1 day )	Rarely or none of the time (less than 1 day )	Occasionally or a moderate amount of time (3-4 days)	Some or a little of the time (1-2 days)	Some or a little of the time (1-2 days)	Rarely or none of the time (less than 1 day )	Some or a little of the time (1-2 days)	Rarely or none of the time (less than 1 day )	Occasionally or a moderate amount of time (3-4 days)	Rarely or none of the time (less than 1 day )	Some or a little of the time (1-2 days)	Always	Always	Always	Always	Sometimes	Always	Always	Always	Always	Sometimes	Always	Sometimes	Always	Once/twice in a week	Once a month	Once a month	Weekly	Daily
Yes	22	Male	Public	Engineering	First Year	Student residence (privately managed, e.g. hostel, mess, etc.)	Secondary	Secondary	30000	Some or a little of the time (1-2 days)	Rarely or none of the time (less than 1 day )	Rarely or none of the time (less than 1 day )	Rarely or none of the time (less than 1 day )	Rarely or none of the time (less than 1 day )	Rarely or none of the time (less than 1 day )	Rarely or none of the time (less than 1 day )	Rarely or none of the time (less than 1 day )	Rarely or none of the time (less than 1 day )	Rarely or none of the time (less than 1 day )	Rarely or none of the time (less than 1 day )	Rarely or none of the time (less than 1 day )	Rarely or none of the time (less than 1 day )	Rarely or none of the time (less than 1 day )	Occasionally or a moderate amount of time (3-4 days)	Rarely or none of the time (less than 1 day )	Rarely or none of the time (less than 1 day )	Rarely or none of the time (less than 1 day )	Rarely or none of the time (less than 1 day )	Rarely or none of the time (less than 1 day )	Always	Always	Always	Always	Always	Always	Always	Always	Always	Always	Always	Always	Always	Once/twice in a week	Once in 15 days	Once in 15 days	Daily	Daily
Yes	23	Male	Public	Engineering	Second Year	Student residence (privately managed, e.g. hostel, mess, etc.)	Secondary	Undergraduate	15000	Some or a little of the time (1-2 days)	Rarely or none of the time (less than 1 day )	Rarely or none of the time (less than 1 day )	Most or all of the time (5-7 days)	Rarely or none of the time (less than 1 day )	Some or a little of the time (1-2 days)	Some or a little of the time (1-2 days)	Most or all of the time (5-7 days)	Rarely or none of the time (less than 1 day )	Rarely or none of the time (less than 1 day )	Some or a little of the time (1-2 days)	Most or all of the time (5-7 days)	Most or all of the time (5-7 days)	Some or a little of the time (1-2 days)	Some or a little of the time (1-2 days)	Most or all of the time (5-7 days)	Some or a little of the time (1-2 days)	Rarely or none of the time (less than 1 day )	Rarely or none of the time (less than 1 day )	Rarely or none of the time (less than 1 day )	Always	Always	Always	Sometimes	Sometimes	Always	Always	Always	Always	Sometimes	Always	Always	Sometimes	Once/twice in a week	Once in 15 days	Once in 15 days	Weekly	Weekly
Yes	25	Male	Public	Others	Fourth Year	Student residence (provided by the university)	Graduate and post-graduate	Secondary	40000	Occasionally or a moderate amount of time (3-4 days)	Occasionally or a moderate amount of time (3-4 days)	Occasionally or a moderate amount of time (3-4 days)	Most or all of the time (5-7 days)	Some or a little of the time (1-2 days)	Rarely or none of the time (less than 1 day )	Most or all of the time (5-7 days)	Most or all of the time (5-7 days)	Rarely or none of the time (less than 1 day )	Rarely or none of the time (less than 1 day )	Occasionally or a moderate amount of time (3-4 days)	Rarely or none of the time (less than 1 day )	Some or a little of the time (1-2 days)	Rarely or none of the time (less than 1 day )	Occasionally or a moderate amount of time (3-4 days)	Occasionally or a moderate amount of time (3-4 days)	Rarely or none of the time (less than 1 day )	Occasionally or a moderate amount of time (3-4 days)	Occasionally or a moderate amount of time (3-4 days)	Occasionally or a moderate amount of time (3-4 days)	Always	Always	Always	Always	Always	Always	Always	Always	Always	Always	Sometimes	Always	Always	Once/twice in a week	Once a month	Once a month	Weekly	Weekly
Yes	23	Female	Public	Others	Second Year	Student residence (privately managed, e.g. hostel, mess, etc.)	Illiterate	Secondary	30000	Some or a little of the time (1-2 days)	Occasionally or a moderate amount of time (3-4 days)	Some or a little of the time (1-2 days)	Rarely or none of the time (less than 1 day )	Occasionally or a moderate amount of time (3-4 days)	Some or a little of the time (1-2 days)	Occasionally or a moderate amount of time (3-4 days)	Some or a little of the time (1-2 days)	Some or a little of the time (1-2 days)	Occasionally or a moderate amount of time (3-4 days)	Occasionally or a moderate amount of time (3-4 days)	Some or a little of the time (1-2 days)	Occasionally or a moderate amount of time (3-4 days)	Some or a little of the time (1-2 days)	Occasionally or a moderate amount of time (3-4 days)	Some or a little of the time (1-2 days)	Occasionally or a moderate amount of time (3-4 days)	Some or a little of the time (1-2 days)	Rarely or none of the time (less than 1 day )	Some or a little of the time (1-2 days)	Always	Always	Always	Always	Always	Always	Always	Always	Always	Always	Always	Always	Always	Once in 15 days	Once in 15 days	Once in 15 days	Weekly	Weekly
Yes	22	Male	Private	Others	Second Year	Home	Secondary	Undergraduate	70000	Rarely or none of the time (less than 1 day )	Some or a little of the time (1-2 days)	Rarely or none of the time (less than 1 day )	Rarely or none of the time (less than 1 day )	Rarely or none of the time (less than 1 day )	Some or a little of the time (1-2 days)	Some or a little of the time (1-2 days)	Occasionally or a moderate amount of time (3-4 days)	Rarely or none of the time (less than 1 day )	Rarely or none of the time (less than 1 day )	Rarely or none of the time (less than 1 day )	Some or a little of the time (1-2 days)	Some or a little of the time (1-2 days)	Rarely or none of the time (less than 1 day )	Rarely or none of the time (less than 1 day )	Some or a little of the time (1-2 days)	Rarely or none of the time (less than 1 day )	Rarely or none of the time (less than 1 day )	Rarely or none of the time (less than 1 day )	Rarely or none of the time (less than 1 day )	Always	Always	Always	Sometimes	Sometimes	Always	Always	Always	Always	Always	Always	Always	Always	Once/twice in a week	Once in 15 days	Once in a week	Daily	Daily
Yes	23	Male	Private	Others	First Year	Home	Secondary	Graduate and post-graduate	50000	Rarely or none of the time (less than 1 day )	Rarely or none of the time (less than 1 day )	Rarely or none of the time (less than 1 day )	Rarely or none of the time (less than 1 day )	Rarely or none of the time (less than 1 day )	Rarely or none of the time (less than 1 day )	Most or all of the time (5-7 days)	Most or all of the time (5-7 days)	Occasionally or a moderate amount of time (3-4 days)	Rarely or none of the time (less than 1 day )	Rarely or none of the time (less than 1 day )	Rarely or none of the time (less than 1 day )	Most or all of the time (5-7 days)	Some or a little of the time (1-2 days)	Rarely or none of the time (less than 1 day )	Most or all of the time (5-7 days)	Some or a little of the time (1-2 days)	Occasionally or a moderate amount of time (3-4 days)	Most or all of the time (5-7 days)	Rarely or none of the time (less than 1 day )	Always	Always	Always	Always	Sometimes	Sometimes	Always	Always	Always	Always	Always	Always	Always	Once/twice in a week	Once a week	Once in a week	Daily	Daily
Yes	23	Male	Private	Others	Second Year	Home	Primary	Graduate and post-graduate	60000	Occasionally or a moderate amount of time (3-4 days)	Some or a little of the time (1-2 days)	Occasionally or a moderate amount of time (3-4 days)	Occasionally or a moderate amount of time (3-4 days)	Some or a little of the time (1-2 days)	Some or a little of the time (1-2 days)	Occasionally or a moderate amount of time (3-4 days)	Some or a little of the time (1-2 days)	Most or all of the time (5-7 days)	Occasionally or a moderate amount of time (3-4 days)	Rarely or none of the time (less than 1 day )	Most or all of the time (5-7 days)	Rarely or none of the time (less than 1 day )	Occasionally or a moderate amount of time (3-4 days)	Some or a little of the time (1-2 days)	Occasionally or a moderate amount of time (3-4 days)	Occasionally or a moderate amount of time (3-4 days)	Most or all of the time (5-7 days)	Rarely or none of the time (less than 1 day )	Rarely or none of the time (less than 1 day )	Always	Always	Always	Always	Always	Always	Always	Always	Always	Always	Sometimes	Always	Sometimes	Once/twice in a week	Once a week	Once in a week	Daily	Daily
Yes	23	Male	Private	Engineering	First Year	Home	Secondary	Undergraduate	50000	Rarely or none of the time (less than 1 day )	Some or a little of the time (1-2 days)	Rarely or none of the time (less than 1 day )	Some or a little of the time (1-2 days)	Some or a little of the time (1-2 days)	Rarely or none of the time (less than 1 day )	Rarely or none of the time (less than 1 day )	Some or a little of the time (1-2 days)	Some or a little of the time (1-2 days)	Rarely or none of the time (less than 1 day )	Some or a little of the time (1-2 days)	Occasionally or a moderate amount of time (3-4 days)	Some or a little of the time (1-2 days)	Some or a little of the time (1-2 days)	Rarely or none of the time (less than 1 day )	Occasionally or a moderate amount of time (3-4 days)	Rarely or none of the time (less than 1 day )	Rarely or none of the time (less than 1 day )	Some or a little of the time (1-2 days)	Rarely or none of the time (less than 1 day )	Always	Always	Sometimes	Always	Sometimes	Sometimes	Always	Sometimes	Always	Always	Always	Sometimes	Always	Once/twice in a week	Once a month	Once a month	Weekly	Weekly
Yes	21	Male	Public	Others	First Year	Student residence (privately managed, e.g. hostel, mess, etc.)	Secondary	Undergraduate	45000	Some or a little of the time (1-2 days)	Some or a little of the time (1-2 days)	Some or a little of the time (1-2 days)	Rarely or none of the time (less than 1 day )	Rarely or none of the time (less than 1 day )	Some or a little of the time (1-2 days)	Rarely or none of the time (less than 1 day )	Rarely or none of the time (less than 1 day )	Some or a little of the time (1-2 days)	Some or a little of the time (1-2 days)	Some or a little of the time (1-2 days)	Rarely or none of the time (less than 1 day )	Rarely or none of the time (less than 1 day )	Some or a little of the time (1-2 days)	Some or a little of the time (1-2 days)	Rarely or none of the time (less than 1 day )	Some or a little of the time (1-2 days)	Some or a little of the time (1-2 days)	Some or a little of the time (1-2 days)	Some or a little of the time (1-2 days)	Always	Always	Always	Always	Always	Always	Always	Always	Always	Always	Always	Always	Always	Once/twice in a week	Once a week	Once in a week	Daily	Daily
Yes	22	Female	Public	Others	Second Year	Home	Graduate and post-graduate	Graduate and post-graduate	100000	Occasionally or a moderate amount of time (3-4 days)	Rarely or none of the time (less than 1 day )	Rarely or none of the time (less than 1 day )	Rarely or none of the time (less than 1 day )	Occasionally or a moderate amount of time (3-4 days)	Occasionally or a moderate amount of time (3-4 days)	Occasionally or a moderate amount of time (3-4 days)	Rarely or none of the time (less than 1 day )	Occasionally or a moderate amount of time (3-4 days)	Occasionally or a moderate amount of time (3-4 days)	Some or a little of the time (1-2 days)	Rarely or none of the time (less than 1 day )	Occasionally or a moderate amount of time (3-4 days)	Occasionally or a moderate amount of time (3-4 days)	Rarely or none of the time (less than 1 day )	Rarely or none of the time (less than 1 day )	Some or a little of the time (1-2 days)	Occasionally or a moderate amount of time (3-4 days)	Occasionally or a moderate amount of time (3-4 days)	Occasionally or a moderate amount of time (3-4 days)	Always	Always	Always	Always	Never	Always	Always	Always	Always	Always	Sometimes	Always	Always	Once a month	Once in 15 days	Once in 15 days	Daily	Daily
Yes	23	Male	Private	Engineering	First Year	Home	Primary	Primary	10000	Some or a little of the time (1-2 days)	Rarely or none of the time (less than 1 day )	Rarely or none of the time (less than 1 day )	Some or a little of the time (1-2 days)	Rarely or none of the time (less than 1 day )	Most or all of the time (5-7 days)	Occasionally or a moderate amount of time (3-4 days)	Rarely or none of the time (less than 1 day )	Rarely or none of the time (less than 1 day )	Rarely or none of the time (less than 1 day )	Some or a little of the time (1-2 days)	Most or all of the time (5-7 days)	Some or a little of the time (1-2 days)	Rarely or none of the time (less than 1 day )	Some or a little of the time (1-2 days)	Occasionally or a moderate amount of time (3-4 days)	Some or a little of the time (1-2 days)	Rarely or none of the time (less than 1 day )	Rarely or none of the time (less than 1 day )	Rarely or none of the time (less than 1 day )	Always	Sometimes	Always	Always	Sometimes	Sometimes	Always	Always	Always	Always	Sometimes	Sometimes	Sometimes	Once/twice in a week	Once a month	Once a month	Daily	Weekly
Yes	25	Male	Private	Others	Second Year	Home	Primary	Secondary	175000	Rarely or none of the time (less than 1 day )	Some or a little of the time (1-2 days)	Rarely or none of the time (less than 1 day )	Rarely or none of the time (less than 1 day )	Rarely or none of the time (less than 1 day )	Occasionally or a moderate amount of time (3-4 days)	Rarely or none of the time (less than 1 day )	Rarely or none of the time (less than 1 day )	Rarely or none of the time (less than 1 day )	Rarely or none of the time (less than 1 day )	Rarely or none of the time (less than 1 day )	Occasionally or a moderate amount of time (3-4 days)	Rarely or none of the time (less than 1 day )	Some or a little of the time (1-2 days)	Most or all of the time (5-7 days)	Occasionally or a moderate amount of time (3-4 days)	Rarely or none of the time (less than 1 day )	Most or all of the time (5-7 days)	Some or a little of the time (1-2 days)	Some or a little of the time (1-2 days)	Always	Always	Always	Always	Sometimes	Always	Always	Always	Sometimes	Sometimes	Sometimes	Sometimes	Always	Once in 15 days	Once a month	Once a month	Weekly	Monthly
Yes	23	Male	Public	Engineering	Third Year	Student residence (provided by the university)	Secondary	Undergraduate	300000	Rarely or none of the time (less than 1 day )	Some or a little of the time (1-2 days)	Occasionally or a moderate amount of time (3-4 days)	Occasionally or a moderate amount of time (3-4 days)	Most or all of the time (5-7 days)	Occasionally or a moderate amount of time (3-4 days)	Some or a little of the time (1-2 days)	Most or all of the time (5-7 days)	Rarely or none of the time (less than 1 day )	Occasionally or a moderate amount of time (3-4 days)	Rarely or none of the time (less than 1 day )	Occasionally or a moderate amount of time (3-4 days)	Most or all of the time (5-7 days)	Most or all of the time (5-7 days)	Most or all of the time (5-7 days)	Rarely or none of the time (less than 1 day )	Most or all of the time (5-7 days)	Most or all of the time (5-7 days)	Some or a little of the time (1-2 days)	Some or a little of the time (1-2 days)	Always	Always	Always	Always	Sometimes	Always	Always	Always	Sometimes	Always	Always	Sometimes	Always	Once/twice in a week	Once more than one month duration	Once more than one month duration	Weekly	Weekly
Yes	23	Male	Public	Engineering	Third Year	Student residence (provided by the university)	Undergraduate	Graduate and post-graduate	40000	Rarely or none of the time (less than 1 day )	Rarely or none of the time (less than 1 day )	Rarely or none of the time (less than 1 day )	Rarely or none of the time (less than 1 day )	Rarely or none of the time (less than 1 day )	Rarely or none of the time (less than 1 day )	Most or all of the time (5-7 days)	Most or all of the time (5-7 days)	Rarely or none of the time (less than 1 day )	Rarely or none of the time (less than 1 day )	Rarely or none of the time (less than 1 day )	Occasionally or a moderate amount of time (3-4 days)	Some or a little of the time (1-2 days)	Some or a little of the time (1-2 days)	Rarely or none of the time (less than 1 day )	Occasionally or a moderate amount of time (3-4 days)	Rarely or none of the time (less than 1 day )	Some or a little of the time (1-2 days)	Rarely or none of the time (less than 1 day )	Rarely or none of the time (less than 1 day )	Always	Sometimes	Always	Always	Never	Always	Always	Sometimes	Always	Always	Sometimes	Sometimes	Always	Once in 15 days	Once more than one month duration	Once more than one month duration	Monthly	Monthly
Yes	21	Female	Private	Engineering	First Year	Home	Graduate and post-graduate	Graduate and post-graduate	100000	Some or a little of the time (1-2 days)	Rarely or none of the time (less than 1 day )	Rarely or none of the time (less than 1 day )	Some or a little of the time (1-2 days)	Occasionally or a moderate amount of time (3-4 days)	Rarely or none of the time (less than 1 day )	Most or all of the time (5-7 days)	Most or all of the time (5-7 days)	Rarely or none of the time (less than 1 day )	Some or a little of the time (1-2 days)	Some or a little of the time (1-2 days)	Most or all of the time (5-7 days)	Rarely or none of the time (less than 1 day )	Rarely or none of the time (less than 1 day )	Rarely or none of the time (less than 1 day )	Most or all of the time (5-7 days)	Some or a little of the time (1-2 days)	Some or a little of the time (1-2 days)	Rarely or none of the time (less than 1 day )	Rarely or none of the time (less than 1 day )	Always	Always	Sometimes	Always	Always	Always	Always	Always	Always	Always	Sometimes	Always	Always	Once a month	Once in 15 days	Once in 15 days	Daily	Daily
Yes	25	Male	Public	Others	Fourth Year	Student residence (privately managed, e.g. hostel, mess, etc.)	Graduate and post-graduate	Graduate and post-graduate	55000	Some or a little of the time (1-2 days)	Some or a little of the time (1-2 days)	Rarely or none of the time (less than 1 day )	Occasionally or a moderate amount of time (3-4 days)	Occasionally or a moderate amount of time (3-4 days)	Rarely or none of the time (less than 1 day )	Some or a little of the time (1-2 days)	Occasionally or a moderate amount of time (3-4 days)	Rarely or none of the time (less than 1 day )	Occasionally or a moderate amount of time (3-4 days)	Rarely or none of the time (less than 1 day )	Some or a little of the time (1-2 days)	Some or a little of the time (1-2 days)	Occasionally or a moderate amount of time (3-4 days)	Some or a little of the time (1-2 days)	Some or a little of the time (1-2 days)	Rarely or none of the time (less than 1 day )	Some or a little of the time (1-2 days)	Some or a little of the time (1-2 days)	Some or a little of the time (1-2 days)	Always	Always	Sometimes	Always	Never	Always	Always	Always	Sometimes	Always	Sometimes	Always	Sometimes	Once/twice in a week	Once in 15 days	Once more than one month duration	Weekly	Weekly
Yes	21	Female	Public	Life Sciences	First Year	Student residence (provided by the university)	Undergraduate	Undergraduate	80000	Some or a little of the time (1-2 days)	Some or a little of the time (1-2 days)	Rarely or none of the time (less than 1 day )	Occasionally or a moderate amount of time (3-4 days)	Occasionally or a moderate amount of time (3-4 days)	Occasionally or a moderate amount of time (3-4 days)	Occasionally or a moderate amount of time (3-4 days)	Occasionally or a moderate amount of time (3-4 days)	Occasionally or a moderate amount of time (3-4 days)	Most or all of the time (5-7 days)	Most or all of the time (5-7 days)	Occasionally or a moderate amount of time (3-4 days)	Rarely or none of the time (less than 1 day )	Most or all of the time (5-7 days)	Rarely or none of the time (less than 1 day )	Most or all of the time (5-7 days)	Occasionally or a moderate amount of time (3-4 days)	Occasionally or a moderate amount of time (3-4 days)	Most or all of the time (5-7 days)	Some or a little of the time (1-2 days)	Always	Always	Always	Always	Always	Always	Always	Always	Always	Always	Always	Sometimes	Always	Once/twice in a week	Once in 15 days	Once in 15 days	Daily	Daily
Yes	25	Male	Public	Others	Fourth Year	Student residence (provided by the university)	Illiterate	Illiterate	5000	Rarely or none of the time (less than 1 day )	Some or a little of the time (1-2 days)	Some or a little of the time (1-2 days)	Some or a little of the time (1-2 days)	Some or a little of the time (1-2 days)	Some or a little of the time (1-2 days)	Some or a little of the time (1-2 days)	Some or a little of the time (1-2 days)	Some or a little of the time (1-2 days)	Some or a little of the time (1-2 days)	Some or a little of the time (1-2 days)	Some or a little of the time (1-2 days)	Some or a little of the time (1-2 days)	Some or a little of the time (1-2 days)	Some or a little of the time (1-2 days)	Some or a little of the time (1-2 days)	Some or a little of the time (1-2 days)	Some or a little of the time (1-2 days)	Some or a little of the time (1-2 days)	Some or a little of the time (1-2 days)	Always	Always	Always	Always	Always	Always	Always	Always	Always	Always	Always	Always	Always	Once in 15 days	Once more than one month duration	Once in 15 days	Daily	Weekly
Yes	21	Male	Public	Engineering	Second Year	Home	Secondary	Undergraduate	700000	Rarely or none of the time (less than 1 day )	Rarely or none of the time (less than 1 day )	Rarely or none of the time (less than 1 day )	Most or all of the time (5-7 days)	Rarely or none of the time (less than 1 day )	Rarely or none of the time (less than 1 day )	Most or all of the time (5-7 days)	Most or all of the time (5-7 days)	Rarely or none of the time (less than 1 day )	Rarely or none of the time (less than 1 day )	Rarely or none of the time (less than 1 day )	Most or all of the time (5-7 days)	Some or a little of the time (1-2 days)	Occasionally or a moderate amount of time (3-4 days)	Most or all of the time (5-7 days)	Most or all of the time (5-7 days)	Rarely or none of the time (less than 1 day )	Some or a little of the time (1-2 days)	Most or all of the time (5-7 days)	Occasionally or a moderate amount of time (3-4 days)	Always	Always	Always	Always	Always	Always	Always	Sometimes	Always	Always	Always	Always	Sometimes	Once/twice in a week	Once a week	Once in a week	Weekly	Weekly
Yes	22	Male	Public	Life Sciences	Third Year	Student residence (provided by the university)	Primary	Illiterate	5000	Some or a little of the time (1-2 days)	Rarely or none of the time (less than 1 day )	Occasionally or a moderate amount of time (3-4 days)	Some or a little of the time (1-2 days)	Rarely or none of the time (less than 1 day )	Occasionally or a moderate amount of time (3-4 days)	Occasionally or a moderate amount of time (3-4 days)	Some or a little of the time (1-2 days)	Some or a little of the time (1-2 days)	Rarely or none of the time (less than 1 day )	Occasionally or a moderate amount of time (3-4 days)	Some or a little of the time (1-2 days)	Rarely or none of the time (less than 1 day )	Occasionally or a moderate amount of time (3-4 days)	Some or a little of the time (1-2 days)	Some or a little of the time (1-2 days)	Occasionally or a moderate amount of time (3-4 days)	Occasionally or a moderate amount of time (3-4 days)	Some or a little of the time (1-2 days)	Some or a little of the time (1-2 days)	Always	Always	Sometimes	Sometimes	Sometimes	Always	Always	Always	Always	Always	Always	Always	Sometimes	Once in 15 days	Once in 15 days	Once in 15 days	Weekly	Weekly
Yes	25	Male	Public	Others	Fourth Year	Student residence (provided by the university)	Primary	Graduate and post-graduate	20000	Rarely or none of the time (less than 1 day )	Some or a little of the time (1-2 days)	Rarely or none of the time (less than 1 day )	Some or a little of the time (1-2 days)	Rarely or none of the time (less than 1 day )	Rarely or none of the time (less than 1 day )	Occasionally or a moderate amount of time (3-4 days)	Occasionally or a moderate amount of time (3-4 days)	Occasionally or a moderate amount of time (3-4 days)	Rarely or none of the time (less than 1 day )	Rarely or none of the time (less than 1 day )	Rarely or none of the time (less than 1 day )	Rarely or none of the time (less than 1 day )	Occasionally or a moderate amount of time (3-4 days)	Occasionally or a moderate amount of time (3-4 days)	Some or a little of the time (1-2 days)	Rarely or none of the time (less than 1 day )	Some or a little of the time (1-2 days)	Some or a little of the time (1-2 days)	Rarely or none of the time (less than 1 day )	Always	Always	Always	Always	Always	Always	Always	Always	Always	Always	Always	Always	Always	Once/twice in a week	Once in 15 days	Once in 15 days	Weekly	Daily
Yes	24	Female	Private	Others	Fourth Year	Student residence (provided by the university)	Undergraduate	Graduate and post-graduate	70000	Occasionally or a moderate amount of time (3-4 days)	Some or a little of the time (1-2 days)	Occasionally or a moderate amount of time (3-4 days)	Occasionally or a moderate amount of time (3-4 days)	Occasionally or a moderate amount of time (3-4 days)	Some or a little of the time (1-2 days)	Occasionally or a moderate amount of time (3-4 days)	Occasionally or a moderate amount of time (3-4 days)	Some or a little of the time (1-2 days)	Occasionally or a moderate amount of time (3-4 days)	Some or a little of the time (1-2 days)	Most or all of the time (5-7 days)	Some or a little of the time (1-2 days)	Some or a little of the time (1-2 days)	Some or a little of the time (1-2 days)	Most or all of the time (5-7 days)	Occasionally or a moderate amount of time (3-4 days)	Occasionally or a moderate amount of time (3-4 days)	Some or a little of the time (1-2 days)	Occasionally or a moderate amount of time (3-4 days)	Always	Always	Always	Always	Sometimes	Always	Always	Always	Always	Always	Always	Always	Always	Once in 15 days	Once a month	Once a month	Daily	Weekly
Yes	22	Male	Private	Engineering	Third Year	Student residence (privately managed, e.g. hostel, mess, etc.)	Graduate and post-graduate	Undergraduate	50000	Rarely or none of the time (less than 1 day )	Rarely or none of the time (less than 1 day )	Rarely or none of the time (less than 1 day )	Some or a little of the time (1-2 days)	Rarely or none of the time (less than 1 day )	Rarely or none of the time (less than 1 day )	Rarely or none of the time (less than 1 day )	Some or a little of the time (1-2 days)	Some or a little of the time (1-2 days)	Some or a little of the time (1-2 days)	Rarely or none of the time (less than 1 day )	Some or a little of the time (1-2 days)	Occasionally or a moderate amount of time (3-4 days)	Rarely or none of the time (less than 1 day )	Rarely or none of the time (less than 1 day )	Some or a little of the time (1-2 days)	Rarely or none of the time (less than 1 day )	Some or a little of the time (1-2 days)	Some or a little of the time (1-2 days)	Some or a little of the time (1-2 days)	Always	Always	Always	Always	Always	Always	Always	Always	Always	Always	Always	Always	Always	Once/twice in a week	Once a week	Once in a week	Daily	Daily
Yes	22	Male	Private	Others	First Year	Student residence (privately managed, e.g. hostel, mess, etc.)	Undergraduate	Undergraduate	55000	Some or a little of the time (1-2 days)	Some or a little of the time (1-2 days)	Most or all of the time (5-7 days)	Rarely or none of the time (less than 1 day )	Rarely or none of the time (less than 1 day )	Rarely or none of the time (less than 1 day )	Rarely or none of the time (less than 1 day )	Some or a little of the time (1-2 days)	Rarely or none of the time (less than 1 day )	Rarely or none of the time (less than 1 day )	Rarely or none of the time (less than 1 day )	Rarely or none of the time (less than 1 day )	Rarely or none of the time (less than 1 day )	Rarely or none of the time (less than 1 day )	Rarely or none of the time (less than 1 day )	Rarely or none of the time (less than 1 day )	Rarely or none of the time (less than 1 day )	Rarely or none of the time (less than 1 day )	Some or a little of the time (1-2 days)	Rarely or none of the time (less than 1 day )	Always	Always	Always	Always	Always	Always	Sometimes	Sometimes	Always	Sometimes	Sometimes	Sometimes	Sometimes	Once in 15 days	Once in 15 days	Once in 15 days	Daily	Weekly
Yes	21	Female	Private	Engineering	Second Year	Home	Primary	Undergraduate	50000	Some or a little of the time (1-2 days)	Rarely or none of the time (less than 1 day )	Some or a little of the time (1-2 days)	Occasionally or a moderate amount of time (3-4 days)	Occasionally or a moderate amount of time (3-4 days)	Rarely or none of the time (less than 1 day )	Occasionally or a moderate amount of time (3-4 days)	Some or a little of the time (1-2 days)	Rarely or none of the time (less than 1 day )	Occasionally or a moderate amount of time (3-4 days)	Occasionally or a moderate amount of time (3-4 days)	Occasionally or a moderate amount of time (3-4 days)	Some or a little of the time (1-2 days)	Rarely or none of the time (less than 1 day )	Occasionally or a moderate amount of time (3-4 days)	Some or a little of the time (1-2 days)	Rarely or none of the time (less than 1 day )	Some or a little of the time (1-2 days)	Some or a little of the time (1-2 days)	Occasionally or a moderate amount of time (3-4 days)	Always	Always	Always	Sometimes	Sometimes	Always	Always	Always	Always	Always	Always	Sometimes	Always	Once/twice in a week	Once in 15 days	Once in 15 days	Daily	Weekly
Yes	21	Female	Private	Engineering	Second Year	Home	Secondary	Undergraduate	100000	Rarely or none of the time (less than 1 day )	Some or a little of the time (1-2 days)	Some or a little of the time (1-2 days)	Some or a little of the time (1-2 days)	Some or a little of the time (1-2 days)	Occasionally or a moderate amount of time (3-4 days)	Some or a little of the time (1-2 days)	Rarely or none of the time (less than 1 day )	Some or a little of the time (1-2 days)	Rarely or none of the time (less than 1 day )	Some or a little of the time (1-2 days)	Some or a little of the time (1-2 days)	Some or a little of the time (1-2 days)	Some or a little of the time (1-2 days)	Some or a little of the time (1-2 days)	Some or a little of the time (1-2 days)	Some or a little of the time (1-2 days)	Some or a little of the time (1-2 days)	Some or a little of the time (1-2 days)	Some or a little of the time (1-2 days)	Always	Always	Always	Always	Always	Always	Always	Sometimes	Always	Sometimes	Always	Sometimes	Always	Once in 15 days	Once a week	Once in 15 days	Weekly	Monthly
Yes	22	Female	Private	Engineering	Second Year	Home	Secondary	Secondary	100000	Rarely or none of the time (less than 1 day )	Rarely or none of the time (less than 1 day )	Some or a little of the time (1-2 days)	Some or a little of the time (1-2 days)	Occasionally or a moderate amount of time (3-4 days)	Occasionally or a moderate amount of time (3-4 days)	Some or a little of the time (1-2 days)	Some or a little of the time (1-2 days)	Occasionally or a moderate amount of time (3-4 days)	Some or a little of the time (1-2 days)	Some or a little of the time (1-2 days)	Some or a little of the time (1-2 days)	Occasionally or a moderate amount of time (3-4 days)	Occasionally or a moderate amount of time (3-4 days)	Some or a little of the time (1-2 days)	Some or a little of the time (1-2 days)	Some or a little of the time (1-2 days)	Occasionally or a moderate amount of time (3-4 days)	Some or a little of the time (1-2 days)	Some or a little of the time (1-2 days)	Sometimes	Always	Sometimes	Always	Sometimes	Always	Always	Always	Always	Always	Always	Sometimes	Never	Once in 15 days	Once a month	Once a month	Daily	Daily
Yes	22	Female	Private	Engineering	Third Year	Student residence (provided by the university)	Graduate and post-graduate	Graduate and post-graduate	60000	Some or a little of the time (1-2 days)	Some or a little of the time (1-2 days)	Some or a little of the time (1-2 days)	Some or a little of the time (1-2 days)	Some or a little of the time (1-2 days)	Occasionally or a moderate amount of time (3-4 days)	Rarely or none of the time (less than 1 day )	Rarely or none of the time (less than 1 day )	Occasionally or a moderate amount of time (3-4 days)	Occasionally or a moderate amount of time (3-4 days)	Occasionally or a moderate amount of time (3-4 days)	Some or a little of the time (1-2 days)	Some or a little of the time (1-2 days)	Some or a little of the time (1-2 days)	Some or a little of the time (1-2 days)	Some or a little of the time (1-2 days)	Some or a little of the time (1-2 days)	Some or a little of the time (1-2 days)	Some or a little of the time (1-2 days)	Rarely or none of the time (less than 1 day )	Always	Always	Always	Always	Always	Always	Always	Always	Always	Always	Always	Always	Always	Once/twice in a week	Once in 15 days	Once in 15 days	Daily	Daily
Yes	24	Male	Public	Others	Second Year	Student residence (provided by the university)	Illiterate	Secondary	8000	Occasionally or a moderate amount of time (3-4 days)	Most or all of the time (5-7 days)	Some or a little of the time (1-2 days)	Occasionally or a moderate amount of time (3-4 days)	Occasionally or a moderate amount of time (3-4 days)	Some or a little of the time (1-2 days)	Most or all of the time (5-7 days)	Occasionally or a moderate amount of time (3-4 days)	Some or a little of the time (1-2 days)	Some or a little of the time (1-2 days)	Most or all of the time (5-7 days)	Occasionally or a moderate amount of time (3-4 days)	Some or a little of the time (1-2 days)	Most or all of the time (5-7 days)	Occasionally or a moderate amount of time (3-4 days)	Most or all of the time (5-7 days)	Occasionally or a moderate amount of time (3-4 days)	Most or all of the time (5-7 days)	Some or a little of the time (1-2 days)	Most or all of the time (5-7 days)	Sometimes	Always	Sometimes	Never	Always	Never	Sometimes	Always	Never	Always	Never	Never	Always	Once/twice in a week	Once a week	Once a month	Daily	Daily
Yes	21	Male	Private	Medical	First Year	Student residence (privately managed, e.g. hostel, mess, etc.)	Graduate and post-graduate	Graduate and post-graduate	600000	Rarely or none of the time (less than 1 day )	Rarely or none of the time (less than 1 day )	Rarely or none of the time (less than 1 day )	Some or a little of the time (1-2 days)	Occasionally or a moderate amount of time (3-4 days)	Rarely or none of the time (less than 1 day )	Rarely or none of the time (less than 1 day )	Occasionally or a moderate amount of time (3-4 days)	Rarely or none of the time (less than 1 day )	Rarely or none of the time (less than 1 day )	Occasionally or a moderate amount of time (3-4 days)	Some or a little of the time (1-2 days)	Some or a little of the time (1-2 days)	Rarely or none of the time (less than 1 day )	Some or a little of the time (1-2 days)	Occasionally or a moderate amount of time (3-4 days)	Rarely or none of the time (less than 1 day )	Rarely or none of the time (less than 1 day )	Some or a little of the time (1-2 days)	Rarely or none of the time (less than 1 day )	Always	Always	Sometimes	Always	Sometimes	Always	Always	Always	Always	Always	Sometimes	Always	Sometimes	Once in 15 days	Once in 15 days	Once in 15 days	Daily	Weekly
Yes	22	Female	Public	Others	Second Year	Home	Undergraduate	Graduate and post-graduate	35000	Occasionally or a moderate amount of time (3-4 days)	Most or all of the time (5-7 days)	Some or a little of the time (1-2 days)	Occasionally or a moderate amount of time (3-4 days)	Occasionally or a moderate amount of time (3-4 days)	Some or a little of the time (1-2 days)	Some or a little of the time (1-2 days)	Some or a little of the time (1-2 days)	Some or a little of the time (1-2 days)	Occasionally or a moderate amount of time (3-4 days)	Occasionally or a moderate amount of time (3-4 days)	Some or a little of the time (1-2 days)	Rarely or none of the time (less than 1 day )	Some or a little of the time (1-2 days)	Occasionally or a moderate amount of time (3-4 days)	Rarely or none of the time (less than 1 day )	Some or a little of the time (1-2 days)	Occasionally or a moderate amount of time (3-4 days)	Rarely or none of the time (less than 1 day )	Some or a little of the time (1-2 days)	Always	Always	Always	Always	Always	Always	Always	Always	Always	Always	Always	Always	Always	Once/twice in a week	Once a week	Once in a week	Daily	Daily
Yes	21	Female	Public	Others	Second Year	Student residence (privately managed, e.g. hostel, mess, etc.)	Undergraduate	Secondary	30000	Most or all of the time (5-7 days)	Occasionally or a moderate amount of time (3-4 days)	Most or all of the time (5-7 days)	Some or a little of the time (1-2 days)	Most or all of the time (5-7 days)	Most or all of the time (5-7 days)	Most or all of the time (5-7 days)	Occasionally or a moderate amount of time (3-4 days)	Most or all of the time (5-7 days)	Some or a little of the time (1-2 days)	Occasionally or a moderate amount of time (3-4 days)	Occasionally or a moderate amount of time (3-4 days)	Some or a little of the time (1-2 days)	Most or all of the time (5-7 days)	Some or a little of the time (1-2 days)	Rarely or none of the time (less than 1 day )	Occasionally or a moderate amount of time (3-4 days)	Most or all of the time (5-7 days)	Some or a little of the time (1-2 days)	Some or a little of the time (1-2 days)	Always	Always	Always	Sometimes	Always	Sometimes	Always	Always	Always	Always	Always	Always	Always	Once/twice in a week	Once a month	Once a month	Daily	Daily
Yes	23	Male	Public	Others	Second Year	Student residence (provided by the university)	Secondary	Undergraduate	100000	Some or a little of the time (1-2 days)	Rarely or none of the time (less than 1 day )	Occasionally or a moderate amount of time (3-4 days)	Occasionally or a moderate amount of time (3-4 days)	Most or all of the time (5-7 days)	Rarely or none of the time (less than 1 day )	Rarely or none of the time (less than 1 day )	Most or all of the time (5-7 days)	Rarely or none of the time (less than 1 day )	Rarely or none of the time (less than 1 day )	Rarely or none of the time (less than 1 day )	Most or all of the time (5-7 days)	Most or all of the time (5-7 days)	Most or all of the time (5-7 days)	Rarely or none of the time (less than 1 day )	Most or all of the time (5-7 days)	Most or all of the time (5-7 days)	Occasionally or a moderate amount of time (3-4 days)	Some or a little of the time (1-2 days)	Rarely or none of the time (less than 1 day )	Always	Always	Never	Always	Sometimes	Sometimes	Always	Always	Always	Never	Always	Sometimes	Sometimes	Once/twice in a week	Once a week	Once in 15 days	Daily	Daily
Yes	25	Male	Private	Engineering	Third Year	Student residence (privately managed, e.g. hostel, mess, etc.)	Graduate and post-graduate	Graduate and post-graduate	80000	Occasionally or a moderate amount of time (3-4 days)	Rarely or none of the time (less than 1 day )	Some or a little of the time (1-2 days)	Some or a little of the time (1-2 days)	Most or all of the time (5-7 days)	Some or a little of the time (1-2 days)	Some or a little of the time (1-2 days)	Most or all of the time (5-7 days)	Some or a little of the time (1-2 days)	Some or a little of the time (1-2 days)	Some or a little of the time (1-2 days)	Occasionally or a moderate amount of time (3-4 days)	Some or a little of the time (1-2 days)	Rarely or none of the time (less than 1 day )	Some or a little of the time (1-2 days)	Some or a little of the time (1-2 days)	Some or a little of the time (1-2 days)	Rarely or none of the time (less than 1 day )	Rarely or none of the time (less than 1 day )	Rarely or none of the time (less than 1 day )	Always	Always	Always	Never	Sometimes	Always	Always	Sometimes	Sometimes	Sometimes	Sometimes	Sometimes	Never	Once in 15 days	Once a month	Once more than one month duration	Weekly	Weekly
Yes	22	Female	Private	Medical	Second Year	Student residence (provided by the university)	Undergraduate	Undergraduate	65000	Some or a little of the time (1-2 days)	Some or a little of the time (1-2 days)	Some or a little of the time (1-2 days)	Some or a little of the time (1-2 days)	Occasionally or a moderate amount of time (3-4 days)	Some or a little of the time (1-2 days)	Rarely or none of the time (less than 1 day )	Some or a little of the time (1-2 days)	Some or a little of the time (1-2 days)	Some or a little of the time (1-2 days)	Rarely or none of the time (less than 1 day )	Occasionally or a moderate amount of time (3-4 days)	Some or a little of the time (1-2 days)	Occasionally or a moderate amount of time (3-4 days)	Some or a little of the time (1-2 days)	Occasionally or a moderate amount of time (3-4 days)	Some or a little of the time (1-2 days)	Occasionally or a moderate amount of time (3-4 days)	Occasionally or a moderate amount of time (3-4 days)	Some or a little of the time (1-2 days)	Always	Always	Sometimes	Always	Sometimes	Sometimes	Always	Always	Always	Always	Sometimes	Sometimes	Sometimes	Once in 15 days	Once a month	Once a month	Daily	Weekly
Yes	24	Male	Private	Engineering	Third Year	Student residence (privately managed, e.g. hostel, mess, etc.)	Primary	Secondary	120000	Rarely or none of the time (less than 1 day )	Some or a little of the time (1-2 days)	Some or a little of the time (1-2 days)	Some or a little of the time (1-2 days)	Some or a little of the time (1-2 days)	Occasionally or a moderate amount of time (3-4 days)	Occasionally or a moderate amount of time (3-4 days)	Some or a little of the time (1-2 days)	Some or a little of the time (1-2 days)	Some or a little of the time (1-2 days)	Occasionally or a moderate amount of time (3-4 days)	Some or a little of the time (1-2 days)	Occasionally or a moderate amount of time (3-4 days)	Some or a little of the time (1-2 days)	Occasionally or a moderate amount of time (3-4 days)	Some or a little of the time (1-2 days)	Rarely or none of the time (less than 1 day )	Occasionally or a moderate amount of time (3-4 days)	Occasionally or a moderate amount of time (3-4 days)	Some or a little of the time (1-2 days)	Always	Always	Always	Always	Always	Always	Always	Always	Always	Always	Always	Sometimes	Always	Once/twice in a week	Once a week	Once in a week	Daily	Daily
Yes	22	Female	Public	Others	Second Year	Student residence (privately managed, e.g. hostel, mess, etc.)	Primary	Secondary	60000	Some or a little of the time (1-2 days)	Occasionally or a moderate amount of time (3-4 days)	Some or a little of the time (1-2 days)	Some or a little of the time (1-2 days)	Occasionally or a moderate amount of time (3-4 days)	Some or a little of the time (1-2 days)	Rarely or none of the time (less than 1 day )	Some or a little of the time (1-2 days)	Rarely or none of the time (less than 1 day )	Most or all of the time (5-7 days)	Some or a little of the time (1-2 days)	Occasionally or a moderate amount of time (3-4 days)	Some or a little of the time (1-2 days)	Rarely or none of the time (less than 1 day )	Rarely or none of the time (less than 1 day )	Most or all of the time (5-7 days)	Most or all of the time (5-7 days)	Rarely or none of the time (less than 1 day )	Rarely or none of the time (less than 1 day )	Rarely or none of the time (less than 1 day )	Always	Always	Always	Always	Always	Always	Always	Always	Always	Always	Always	Always	Always	Once in 15 days	Once more than one month duration	Once a month	Daily	Weekly
Yes	21	Female	Public	Others	Second Year	Student residence (provided by the university)	Secondary	Secondary	60000	Rarely or none of the time (less than 1 day )	Occasionally or a moderate amount of time (3-4 days)	Rarely or none of the time (less than 1 day )	Rarely or none of the time (less than 1 day )	Occasionally or a moderate amount of time (3-4 days)	Some or a little of the time (1-2 days)	Some or a little of the time (1-2 days)	Rarely or none of the time (less than 1 day )	Some or a little of the time (1-2 days)	Some or a little of the time (1-2 days)	Some or a little of the time (1-2 days)	Some or a little of the time (1-2 days)	Rarely or none of the time (less than 1 day )	Occasionally or a moderate amount of time (3-4 days)	Some or a little of the time (1-2 days)	Some or a little of the time (1-2 days)	Some or a little of the time (1-2 days)	Some or a little of the time (1-2 days)	Some or a little of the time (1-2 days)	Some or a little of the time (1-2 days)	Always	Always	Always	Sometimes	Sometimes	Always	Always	Sometimes	Sometimes	Always	Sometimes	Sometimes	Sometimes	Once/twice in a week	Once in 15 days	Once in 15 days	Weekly	Weekly
Yes	23	Male	Private	Engineering	Third Year	Student residence (privately managed, e.g. hostel, mess, etc.)	Primary	Undergraduate	120000	Some or a little of the time (1-2 days)	Most or all of the time (5-7 days)	Rarely or none of the time (less than 1 day )	Some or a little of the time (1-2 days)	Occasionally or a moderate amount of time (3-4 days)	Most or all of the time (5-7 days)	Rarely or none of the time (less than 1 day )	Some or a little of the time (1-2 days)	Occasionally or a moderate amount of time (3-4 days)	Most or all of the time (5-7 days)	Most or all of the time (5-7 days)	Occasionally or a moderate amount of time (3-4 days)	Some or a little of the time (1-2 days)	Rarely or none of the time (less than 1 day )	Rarely or none of the time (less than 1 day )	Some or a little of the time (1-2 days)	Occasionally or a moderate amount of time (3-4 days)	Most or all of the time (5-7 days)	Rarely or none of the time (less than 1 day )	Some or a little of the time (1-2 days)	Always	Always	Always	Always	Always	Always	Always	Always	Always	Always	Always	Always	Always	Once in 15 days	Once a month	Once more than one month duration	Monthly	Monthly
Yes	21	Female	Private	Medical	Second Year	Student residence (privately managed, e.g. hostel, mess, etc.)	Secondary	Secondary	20000	Rarely or none of the time (less than 1 day )	Rarely or none of the time (less than 1 day )	Rarely or none of the time (less than 1 day )	Rarely or none of the time (less than 1 day )	Occasionally or a moderate amount of time (3-4 days)	Rarely or none of the time (less than 1 day )	Occasionally or a moderate amount of time (3-4 days)	Occasionally or a moderate amount of time (3-4 days)	Occasionally or a moderate amount of time (3-4 days)	Occasionally or a moderate amount of time (3-4 days)	Rarely or none of the time (less than 1 day )	Rarely or none of the time (less than 1 day )	Rarely or none of the time (less than 1 day )	Occasionally or a moderate amount of time (3-4 days)	Occasionally or a moderate amount of time (3-4 days)	Occasionally or a moderate amount of time (3-4 days)	Occasionally or a moderate amount of time (3-4 days)	Occasionally or a moderate amount of time (3-4 days)	Occasionally or a moderate amount of time (3-4 days)	Rarely or none of the time (less than 1 day )	Always	Always	Never	Sometimes	Always	Always	Always	Always	Always	Always	Always	Always	Always	Once/twice in a week	Once a month	Once a month	Daily	Daily
Yes	22	Female	Private	Engineering	Second Year	Home	Secondary	Undergraduate	100000	Occasionally or a moderate amount of time (3-4 days)	Most or all of the time (5-7 days)	Occasionally or a moderate amount of time (3-4 days)	Occasionally or a moderate amount of time (3-4 days)	Occasionally or a moderate amount of time (3-4 days)	Most or all of the time (5-7 days)	Occasionally or a moderate amount of time (3-4 days)	Occasionally or a moderate amount of time (3-4 days)	Most or all of the time (5-7 days)	Occasionally or a moderate amount of time (3-4 days)	Most or all of the time (5-7 days)	Occasionally or a moderate amount of time (3-4 days)	Most or all of the time (5-7 days)	Occasionally or a moderate amount of time (3-4 days)	Most or all of the time (5-7 days)	Occasionally or a moderate amount of time (3-4 days)	Most or all of the time (5-7 days)	Occasionally or a moderate amount of time (3-4 days)	Most or all of the time (5-7 days)	Occasionally or a moderate amount of time (3-4 days)	Always	Always	Always	Always	Always	Always	Always	Always	Always	Always	Always	Always	Always	Once in 15 days	Once in 15 days	Once in 15 days	Weekly	Weekly
Yes	23	Male	Private	Engineering	Third Year	Student residence (privately managed, e.g. hostel, mess, etc.)	Graduate and post-graduate	Graduate and post-graduate	30500	Rarely or none of the time (less than 1 day )	Rarely or none of the time (less than 1 day )	Rarely or none of the time (less than 1 day )	Rarely or none of the time (less than 1 day )	Rarely or none of the time (less than 1 day )	Rarely or none of the time (less than 1 day )	Rarely or none of the time (less than 1 day )	Rarely or none of the time (less than 1 day )	Rarely or none of the time (less than 1 day )	Rarely or none of the time (less than 1 day )	Rarely or none of the time (less than 1 day )	Rarely or none of the time (less than 1 day )	Rarely or none of the time (less than 1 day )	Some or a little of the time (1-2 days)	Rarely or none of the time (less than 1 day )	Rarely or none of the time (less than 1 day )	Rarely or none of the time (less than 1 day )	Rarely or none of the time (less than 1 day )	Rarely or none of the time (less than 1 day )	Rarely or none of the time (less than 1 day )	Always	Always	Always	Always	Always	Always	Always	Always	Always	Always	Never	Always	Always	Once/twice in a week	Once in 15 days	Once in 15 days	Daily	Weekly
Yes	21	Female	Public	Others	Second Year	Student residence (provided by the university)	Secondary	Undergraduate	70000	Rarely or none of the time (less than 1 day )	Rarely or none of the time (less than 1 day )	Rarely or none of the time (less than 1 day )	Rarely or none of the time (less than 1 day )	Rarely or none of the time (less than 1 day )	Rarely or none of the time (less than 1 day )	Rarely or none of the time (less than 1 day )	Rarely or none of the time (less than 1 day )	Rarely or none of the time (less than 1 day )	Rarely or none of the time (less than 1 day )	Rarely or none of the time (less than 1 day )	Rarely or none of the time (less than 1 day )	Rarely or none of the time (less than 1 day )	Rarely or none of the time (less than 1 day )	Rarely or none of the time (less than 1 day )	Rarely or none of the time (less than 1 day )	Rarely or none of the time (less than 1 day )	Rarely or none of the time (less than 1 day )	Rarely or none of the time (less than 1 day )	Rarely or none of the time (less than 1 day )	Always	Always	Always	Always	Always	Always	Always	Always	Always	Always	Always	Always	Always	Once in 15 days	Once in 15 days	Once a month	Weekly	Weekly
Yes	23	Male	Private	Engineering	Third Year	Student residence (privately managed, e.g. hostel, mess, etc.)	Secondary	Secondary	10000	Some or a little of the time (1-2 days)	Occasionally or a moderate amount of time (3-4 days)	Rarely or none of the time (less than 1 day )	Occasionally or a moderate amount of time (3-4 days)	Some or a little of the time (1-2 days)	Occasionally or a moderate amount of time (3-4 days)	Occasionally or a moderate amount of time (3-4 days)	Some or a little of the time (1-2 days)	Rarely or none of the time (less than 1 day )	Some or a little of the time (1-2 days)	Occasionally or a moderate amount of time (3-4 days)	Most or all of the time (5-7 days)	Rarely or none of the time (less than 1 day )	Occasionally or a moderate amount of time (3-4 days)	Some or a little of the time (1-2 days)	Rarely or none of the time (less than 1 day )	Occasionally or a moderate amount of time (3-4 days)	Some or a little of the time (1-2 days)	Rarely or none of the time (less than 1 day )	Most or all of the time (5-7 days)	Always	Always	Sometimes	Always	Never	Never	Never	Always	Sometimes	Never	Never	Always	Sometimes	Once a month	Once a month	Once a month	Weekly	Weekly
Yes	22	Male	Public	Life Sciences	Second Year	Student residence (privately managed, e.g. hostel, mess, etc.)	Secondary	Primary	20000	Occasionally or a moderate amount of time (3-4 days)	Occasionally or a moderate amount of time (3-4 days)	Some or a little of the time (1-2 days)	Most or all of the time (5-7 days)	Some or a little of the time (1-2 days)	Occasionally or a moderate amount of time (3-4 days)	Occasionally or a moderate amount of time (3-4 days)	Some or a little of the time (1-2 days)	Occasionally or a moderate amount of time (3-4 days)	Occasionally or a moderate amount of time (3-4 days)	Most or all of the time (5-7 days)	Most or all of the time (5-7 days)	Most or all of the time (5-7 days)	Some or a little of the time (1-2 days)	Most or all of the time (5-7 days)	Occasionally or a moderate amount of time (3-4 days)	Occasionally or a moderate amount of time (3-4 days)	Some or a little of the time (1-2 days)	Some or a little of the time (1-2 days)	Most or all of the time (5-7 days)	Always	Always	Always	Always	Always	Always	Sometimes	Never	Sometimes	Sometimes	Never	Sometimes	Sometimes	Once in 15 days	Once in 15 days	Once in a week	Daily	Daily
Yes	24	Female	Private	Engineering	Third Year	Student residence (privately managed, e.g. hostel, mess, etc.)	Secondary	Primary	40000	Some or a little of the time (1-2 days)	Some or a little of the time (1-2 days)	Occasionally or a moderate amount of time (3-4 days)	Rarely or none of the time (less than 1 day )	Occasionally or a moderate amount of time (3-4 days)	Rarely or none of the time (less than 1 day )	Occasionally or a moderate amount of time (3-4 days)	Occasionally or a moderate amount of time (3-4 days)	Rarely or none of the time (less than 1 day )	Rarely or none of the time (less than 1 day )	Most or all of the time (5-7 days)	Most or all of the time (5-7 days)	Occasionally or a moderate amount of time (3-4 days)	Rarely or none of the time (less than 1 day )	Some or a little of the time (1-2 days)	Most or all of the time (5-7 days)	Rarely or none of the time (less than 1 day )	Rarely or none of the time (less than 1 day )	Some or a little of the time (1-2 days)	Some or a little of the time (1-2 days)	Always	Always	Always	Always	Always	Always	Always	Always	Sometimes	Sometimes	Always	Always	Always	Once/twice in a week	Once a week	Once in a week	Daily	Weekly
Yes	24	Female	Public	Others	Fourth Year	Student residence (provided by the university)	Undergraduate	Undergraduate	20000	Some or a little of the time (1-2 days)	Rarely or none of the time (less than 1 day )	Rarely or none of the time (less than 1 day )	Occasionally or a moderate amount of time (3-4 days)	Most or all of the time (5-7 days)	Some or a little of the time (1-2 days)	Rarely or none of the time (less than 1 day )	Occasionally or a moderate amount of time (3-4 days)	Occasionally or a moderate amount of time (3-4 days)	Most or all of the time (5-7 days)	Most or all of the time (5-7 days)	Some or a little of the time (1-2 days)	Rarely or none of the time (less than 1 day )	Occasionally or a moderate amount of time (3-4 days)	Some or a little of the time (1-2 days)	Occasionally or a moderate amount of time (3-4 days)	Rarely or none of the time (less than 1 day )	Some or a little of the time (1-2 days)	Some or a little of the time (1-2 days)	Rarely or none of the time (less than 1 day )	Always	Sometimes	Never	Always	Sometimes	Always	Always	Always	Sometimes	Always	Always	Sometimes	Always	Once/twice in a week	Once in 15 days	Once in a week	Weekly	Weekly
Yes	20	Male	Private	Engineering	Third Year	Student residence (privately managed, e.g. hostel, mess, etc.)	Undergraduate	Primary	100000	Rarely or none of the time (less than 1 day )	Some or a little of the time (1-2 days)	Some or a little of the time (1-2 days)	Rarely or none of the time (less than 1 day )	Rarely or none of the time (less than 1 day )	Occasionally or a moderate amount of time (3-4 days)	Occasionally or a moderate amount of time (3-4 days)	Most or all of the time (5-7 days)	Rarely or none of the time (less than 1 day )	Some or a little of the time (1-2 days)	Most or all of the time (5-7 days)	Occasionally or a moderate amount of time (3-4 days)	Rarely or none of the time (less than 1 day )	Occasionally or a moderate amount of time (3-4 days)	Rarely or none of the time (less than 1 day )	Most or all of the time (5-7 days)	Rarely or none of the time (less than 1 day )	Rarely or none of the time (less than 1 day )	Rarely or none of the time (less than 1 day )	Rarely or none of the time (less than 1 day )	Sometimes	Always	Always	Never	Never	Always	Always	Always	Always	Always	Always	Always	Always	Once in 15 days	Once a week	Once in a week	Weekly	Daily
Yes	22	Female	Public	Others	First Year	Home	Graduate and post-graduate	Graduate and post-graduate	100000	Some or a little of the time (1-2 days)	Occasionally or a moderate amount of time (3-4 days)	Occasionally or a moderate amount of time (3-4 days)	Rarely or none of the time (less than 1 day )	Occasionally or a moderate amount of time (3-4 days)	Occasionally or a moderate amount of time (3-4 days)	Rarely or none of the time (less than 1 day )	Rarely or none of the time (less than 1 day )	Occasionally or a moderate amount of time (3-4 days)	Occasionally or a moderate amount of time (3-4 days)	Occasionally or a moderate amount of time (3-4 days)	Some or a little of the time (1-2 days)	Rarely or none of the time (less than 1 day )	Occasionally or a moderate amount of time (3-4 days)	Rarely or none of the time (less than 1 day )	Rarely or none of the time (less than 1 day )	Rarely or none of the time (less than 1 day )	Occasionally or a moderate amount of time (3-4 days)	Occasionally or a moderate amount of time (3-4 days)	Occasionally or a moderate amount of time (3-4 days)	Always	Always	Always	Always	Sometimes	Always	Always	Always	Always	Always	Always	Always	Sometimes	Once/twice in a week	Once a week	Once in a week	Daily	Daily
Yes	21	Male	Public	Engineering	Second Year	Student residence (provided by the university)	Undergraduate	Undergraduate	35000	Rarely or none of the time (less than 1 day )	Occasionally or a moderate amount of time (3-4 days)	Rarely or none of the time (less than 1 day )	Occasionally or a moderate amount of time (3-4 days)	Some or a little of the time (1-2 days)	Occasionally or a moderate amount of time (3-4 days)	Occasionally or a moderate amount of time (3-4 days)	Some or a little of the time (1-2 days)	Most or all of the time (5-7 days)	Some or a little of the time (1-2 days)	Occasionally or a moderate amount of time (3-4 days)	Some or a little of the time (1-2 days)	Occasionally or a moderate amount of time (3-4 days)	Rarely or none of the time (less than 1 day )	Rarely or none of the time (less than 1 day )	Occasionally or a moderate amount of time (3-4 days)	Rarely or none of the time (less than 1 day )	Some or a little of the time (1-2 days)	Rarely or none of the time (less than 1 day )	Rarely or none of the time (less than 1 day )	Always	Always	Always	Sometimes	Sometimes	Always	Always	Always	Always	Always	Always	Always	Sometimes	Once in 15 days	Once in 15 days	Once in 15 days	Weekly	Monthly
Yes	23	Female	Private	Engineering	Third Year	Home	Graduate and post-graduate	Graduate and post-graduate	100000	Occasionally or a moderate amount of time (3-4 days)	Rarely or none of the time (less than 1 day )	Occasionally or a moderate amount of time (3-4 days)	Occasionally or a moderate amount of time (3-4 days)	Occasionally or a moderate amount of time (3-4 days)	Occasionally or a moderate amount of time (3-4 days)	Occasionally or a moderate amount of time (3-4 days)	Occasionally or a moderate amount of time (3-4 days)	Occasionally or a moderate amount of time (3-4 days)	Occasionally or a moderate amount of time (3-4 days)	Occasionally or a moderate amount of time (3-4 days)	Occasionally or a moderate amount of time (3-4 days)	Occasionally or a moderate amount of time (3-4 days)	Occasionally or a moderate amount of time (3-4 days)	Occasionally or a moderate amount of time (3-4 days)	Occasionally or a moderate amount of time (3-4 days)	Occasionally or a moderate amount of time (3-4 days)	Occasionally or a moderate amount of time (3-4 days)	Occasionally or a moderate amount of time (3-4 days)	Rarely or none of the time (less than 1 day )	Always	Always	Always	Always	Always	Always	Always	Always	Always	Always	Always	Always	Always	Once in 15 days	Once in 15 days	Once in 15 days	Daily	Daily
Yes	21	Female	Public	Others	Second Year	Student residence (provided by the university)	Primary	Secondary	40000	Rarely or none of the time (less than 1 day )	Occasionally or a moderate amount of time (3-4 days)	Some or a little of the time (1-2 days)	Occasionally or a moderate amount of time (3-4 days)	Occasionally or a moderate amount of time (3-4 days)	Occasionally or a moderate amount of time (3-4 days)	Some or a little of the time (1-2 days)	Occasionally or a moderate amount of time (3-4 days)	Occasionally or a moderate amount of time (3-4 days)	Some or a little of the time (1-2 days)	Occasionally or a moderate amount of time (3-4 days)	Occasionally or a moderate amount of time (3-4 days)	Some or a little of the time (1-2 days)	Occasionally or a moderate amount of time (3-4 days)	Occasionally or a moderate amount of time (3-4 days)	Occasionally or a moderate amount of time (3-4 days)	Occasionally or a moderate amount of time (3-4 days)	Occasionally or a moderate amount of time (3-4 days)	Occasionally or a moderate amount of time (3-4 days)	Some or a little of the time (1-2 days)	Always	Always	Sometimes	Always	Sometimes	Always	Always	Always	Always	Always	Always	Always	Always	Once/twice in a week	Once a week	Once in 15 days	Daily	Daily
Yes	22	Male	Public	Others	Third Year	Home	Undergraduate	Undergraduate	60000	Some or a little of the time (1-2 days)	Occasionally or a moderate amount of time (3-4 days)	Some or a little of the time (1-2 days)	Occasionally or a moderate amount of time (3-4 days)	Most or all of the time (5-7 days)	Rarely or none of the time (less than 1 day )	Rarely or none of the time (less than 1 day )	Rarely or none of the time (less than 1 day )	Occasionally or a moderate amount of time (3-4 days)	Rarely or none of the time (less than 1 day )	Some or a little of the time (1-2 days)	Some or a little of the time (1-2 days)	Some or a little of the time (1-2 days)	Some or a little of the time (1-2 days)	Some or a little of the time (1-2 days)	Occasionally or a moderate amount of time (3-4 days)	Some or a little of the time (1-2 days)	Occasionally or a moderate amount of time (3-4 days)	Rarely or none of the time (less than 1 day )	Some or a little of the time (1-2 days)	Always	Always	Always	Sometimes	Sometimes	Sometimes	Always	Sometimes	Always	Always	Always	Sometimes	Sometimes	Once in 15 days	Once a week	Once in a week	Daily	Daily
Yes	22	Female	Private	Engineering	Third Year	Student residence (privately managed, e.g. hostel, mess, etc.)	Secondary	Primary	100000	Most or all of the time (5-7 days)	Most or all of the time (5-7 days)	Most or all of the time (5-7 days)	Rarely or none of the time (less than 1 day )	Occasionally or a moderate amount of time (3-4 days)	Most or all of the time (5-7 days)	Most or all of the time (5-7 days)	Occasionally or a moderate amount of time (3-4 days)	Some or a little of the time (1-2 days)	Most or all of the time (5-7 days)	Most or all of the time (5-7 days)	Rarely or none of the time (less than 1 day )	Occasionally or a moderate amount of time (3-4 days)	Occasionally or a moderate amount of time (3-4 days)	Some or a little of the time (1-2 days)	Rarely or none of the time (less than 1 day )	Occasionally or a moderate amount of time (3-4 days)	Most or all of the time (5-7 days)	Occasionally or a moderate amount of time (3-4 days)	Most or all of the time (5-7 days)	Always	Always	Always	Always	Always	Always	Always	Always	Always	Always	Always	Always	Always	Once more than one month duration	Once a month	Once a month	Daily	Weekly
Yes	22	Female	Public	Others	Fourth Year	Home	Illiterate	Primary	10000	Rarely or none of the time (less than 1 day )	Rarely or none of the time (less than 1 day )	Rarely or none of the time (less than 1 day )	Occasionally or a moderate amount of time (3-4 days)	Rarely or none of the time (less than 1 day )	Rarely or none of the time (less than 1 day )	Some or a little of the time (1-2 days)	Occasionally or a moderate amount of time (3-4 days)	Most or all of the time (5-7 days)	Rarely or none of the time (less than 1 day )	Rarely or none of the time (less than 1 day )	Some or a little of the time (1-2 days)	Some or a little of the time (1-2 days)	Most or all of the time (5-7 days)	Rarely or none of the time (less than 1 day )	Some or a little of the time (1-2 days)	Some or a little of the time (1-2 days)	Some or a little of the time (1-2 days)	Occasionally or a moderate amount of time (3-4 days)	Some or a little of the time (1-2 days)	Sometimes	Sometimes	Sometimes	Sometimes	Never	Always	Always	Always	Always	Sometimes	Sometimes	Sometimes	Sometimes	Once in 15 days	Once a month	Once a month	Daily	Daily
Yes	20	Female	Public	Others	First Year	Student residence (provided by the university)	Graduate and post-graduate	Graduate and post-graduate	100000	Most or all of the time (5-7 days)	Occasionally or a moderate amount of time (3-4 days)	Some or a little of the time (1-2 days)	Rarely or none of the time (less than 1 day )	Some or a little of the time (1-2 days)	Occasionally or a moderate amount of time (3-4 days)	Some or a little of the time (1-2 days)	Some or a little of the time (1-2 days)	Occasionally or a moderate amount of time (3-4 days)	Occasionally or a moderate amount of time (3-4 days)	Occasionally or a moderate amount of time (3-4 days)	Rarely or none of the time (less than 1 day )	Occasionally or a moderate amount of time (3-4 days)	Occasionally or a moderate amount of time (3-4 days)	Rarely or none of the time (less than 1 day )	Some or a little of the time (1-2 days)	Some or a little of the time (1-2 days)	Occasionally or a moderate amount of time (3-4 days)	Occasionally or a moderate amount of time (3-4 days)	Some or a little of the time (1-2 days)	Always	Always	Always	Always	Always	Always	Always	Always	Always	Always	Always	Always	Always	Once in 15 days	Once in 15 days	Once in 15 days	Daily	Weekly
Yes	23	Male	Private	Engineering	Second Year	Student residence (privately managed, e.g. hostel, mess, etc.)	Undergraduate	Undergraduate	60000	Occasionally or a moderate amount of time (3-4 days)	Occasionally or a moderate amount of time (3-4 days)	Occasionally or a moderate amount of time (3-4 days)	Occasionally or a moderate amount of time (3-4 days)	Rarely or none of the time (less than 1 day )	Rarely or none of the time (less than 1 day )	Occasionally or a moderate amount of time (3-4 days)	Occasionally or a moderate amount of time (3-4 days)	Rarely or none of the time (less than 1 day )	Rarely or none of the time (less than 1 day )	Rarely or none of the time (less than 1 day )	Occasionally or a moderate amount of time (3-4 days)	Some or a little of the time (1-2 days)	Rarely or none of the time (less than 1 day )	Rarely or none of the time (less than 1 day )	Occasionally or a moderate amount of time (3-4 days)	Rarely or none of the time (less than 1 day )	Rarely or none of the time (less than 1 day )	Rarely or none of the time (less than 1 day )	Rarely or none of the time (less than 1 day )	Sometimes	Always	Always	Always	Sometimes	Sometimes	Always	Always	Always	Always	Always	Always	Always	Once/twice in a week	Once in 15 days	Once in 15 days	Weekly	Weekly
Yes	22	Male	Public	Engineering	Second Year	Student residence (privately managed, e.g. hostel, mess, etc.)	Secondary	Graduate and post-graduate	20000	Rarely or none of the time (less than 1 day )	Rarely or none of the time (less than 1 day )	Rarely or none of the time (less than 1 day )	Most or all of the time (5-7 days)	Some or a little of the time (1-2 days)	Rarely or none of the time (less than 1 day )	Some or a little of the time (1-2 days)	Most or all of the time (5-7 days)	Rarely or none of the time (less than 1 day )	Rarely or none of the time (less than 1 day )	Rarely or none of the time (less than 1 day )	Most or all of the time (5-7 days)	Some or a little of the time (1-2 days)	Rarely or none of the time (less than 1 day )	Rarely or none of the time (less than 1 day )	Most or all of the time (5-7 days)	Rarely or none of the time (less than 1 day )	Rarely or none of the time (less than 1 day )	Rarely or none of the time (less than 1 day )	Rarely or none of the time (less than 1 day )	Sometimes	Always	Sometimes	Sometimes	Never	Always	Always	Always	Sometimes	Always	Always	Sometimes	Sometimes	Once/twice in a week	Once a month	Once in 15 days	Weekly	Monthly
Yes	24	Male	Public	Others	Fourth Year	Student residence (provided by the university)	Illiterate	Illiterate	20000	Some or a little of the time (1-2 days)	Rarely or none of the time (less than 1 day )	Some or a little of the time (1-2 days)	Occasionally or a moderate amount of time (3-4 days)	Occasionally or a moderate amount of time (3-4 days)	Some or a little of the time (1-2 days)	Occasionally or a moderate amount of time (3-4 days)	Occasionally or a moderate amount of time (3-4 days)	Rarely or none of the time (less than 1 day )	Some or a little of the time (1-2 days)	Rarely or none of the time (less than 1 day )	Rarely or none of the time (less than 1 day )	Rarely or none of the time (less than 1 day )	Some or a little of the time (1-2 days)	Rarely or none of the time (less than 1 day )	Rarely or none of the time (less than 1 day )	Occasionally or a moderate amount of time (3-4 days)	Occasionally or a moderate amount of time (3-4 days)	Some or a little of the time (1-2 days)	Some or a little of the time (1-2 days)	Always	Always	Always	Always	Always	Always	Always	Always	Sometimes	Always	Sometimes	Always	Always	Once/twice in a week	Once in 15 days	Once in 15 days	Daily	Daily
Yes	21	Female	Private	Engineering	Second Year	Home	Primary	Secondary	500000	Rarely or none of the time (less than 1 day )	Rarely or none of the time (less than 1 day )	Rarely or none of the time (less than 1 day )	Rarely or none of the time (less than 1 day )	Most or all of the time (5-7 days)	Occasionally or a moderate amount of time (3-4 days)	Most or all of the time (5-7 days)	Some or a little of the time (1-2 days)	Most or all of the time (5-7 days)	Most or all of the time (5-7 days)	Most or all of the time (5-7 days)	Rarely or none of the time (less than 1 day )	Some or a little of the time (1-2 days)	Most or all of the time (5-7 days)	Most or all of the time (5-7 days)	Occasionally or a moderate amount of time (3-4 days)	Most or all of the time (5-7 days)	Most or all of the time (5-7 days)	Rarely or none of the time (less than 1 day )	Some or a little of the time (1-2 days)	Always	Always	Always	Always	Always	Always	Always	Always	Always	Always	Always	Always	Always	Once/twice in a week	Once in 15 days	Once in 15 days	Daily	Weekly
Yes	20	Female	Public	Others	Second Year	Home	Graduate and post-graduate	Graduate and post-graduate	45000	Occasionally or a moderate amount of time (3-4 days)	Some or a little of the time (1-2 days)	Occasionally or a moderate amount of time (3-4 days)	Most or all of the time (5-7 days)	Rarely or none of the time (less than 1 day )	Occasionally or a moderate amount of time (3-4 days)	Some or a little of the time (1-2 days)	Some or a little of the time (1-2 days)	Rarely or none of the time (less than 1 day )	Rarely or none of the time (less than 1 day )	Rarely or none of the time (less than 1 day )	Some or a little of the time (1-2 days)	Occasionally or a moderate amount of time (3-4 days)	Most or all of the time (5-7 days)	Occasionally or a moderate amount of time (3-4 days)	Some or a little of the time (1-2 days)	Rarely or none of the time (less than 1 day )	Most or all of the time (5-7 days)	Some or a little of the time (1-2 days)	Some or a little of the time (1-2 days)	Always	Always	Always	Always	Sometimes	Always	Always	Always	Always	Always	Sometimes	Sometimes	Sometimes	Once/twice in a week	Once in 15 days	Once in 15 days	Weekly	Weekly
Yes	20	Female	Private	Life Sciences	First Year	Home	Graduate and post-graduate	Graduate and post-graduate	80000	Rarely or none of the time (less than 1 day )	Some or a little of the time (1-2 days)	Some or a little of the time (1-2 days)	Occasionally or a moderate amount of time (3-4 days)	Occasionally or a moderate amount of time (3-4 days)	Some or a little of the time (1-2 days)	Rarely or none of the time (less than 1 day )	Some or a little of the time (1-2 days)	Rarely or none of the time (less than 1 day )	Some or a little of the time (1-2 days)	Some or a little of the time (1-2 days)	Rarely or none of the time (less than 1 day )	Rarely or none of the time (less than 1 day )	Some or a little of the time (1-2 days)	Rarely or none of the time (less than 1 day )	Occasionally or a moderate amount of time (3-4 days)	Occasionally or a moderate amount of time (3-4 days)	Occasionally or a moderate amount of time (3-4 days)	Rarely or none of the time (less than 1 day )	Rarely or none of the time (less than 1 day )	Always	Sometimes	Always	Sometimes	Always	Never	Always	Sometimes	Never	Always	Never	Always	Never	Once/twice in a week	Once in 15 days	Once in 15 days	Daily	Daily
Yes	21	Male	Public	Others	First Year	Student residence (provided by the university)	Undergraduate	Undergraduate	12000	Some or a little of the time (1-2 days)	Some or a little of the time (1-2 days)	Rarely or none of the time (less than 1 day )	Occasionally or a moderate amount of time (3-4 days)	Rarely or none of the time (less than 1 day )	Rarely or none of the time (less than 1 day )	Some or a little of the time (1-2 days)	Occasionally or a moderate amount of time (3-4 days)	Rarely or none of the time (less than 1 day )	Rarely or none of the time (less than 1 day )	Rarely or none of the time (less than 1 day )	Occasionally or a moderate amount of time (3-4 days)	Some or a little of the time (1-2 days)	Rarely or none of the time (less than 1 day )	Rarely or none of the time (less than 1 day )	Occasionally or a moderate amount of time (3-4 days)	Rarely or none of the time (less than 1 day )	Rarely or none of the time (less than 1 day )	Rarely or none of the time (less than 1 day )	Occasionally or a moderate amount of time (3-4 days)	Always	Always	Sometimes	Always	Always	Always	Always	Always	Always	Sometimes	Never	Always	Always	Once/twice in a week	Once a month	Once a month	Monthly	Weekly
Yes	20	Male	Public	Others	Second Year	Home	Secondary	Graduate and post-graduate	25000	Rarely or none of the time (less than 1 day )	Rarely or none of the time (less than 1 day )	Rarely or none of the time (less than 1 day )	Rarely or none of the time (less than 1 day )	Rarely or none of the time (less than 1 day )	Rarely or none of the time (less than 1 day )	Rarely or none of the time (less than 1 day )	Rarely or none of the time (less than 1 day )	Rarely or none of the time (less than 1 day )	Rarely or none of the time (less than 1 day )	Rarely or none of the time (less than 1 day )	Rarely or none of the time (less than 1 day )	Rarely or none of the time (less than 1 day )	Rarely or none of the time (less than 1 day )	Rarely or none of the time (less than 1 day )	Rarely or none of the time (less than 1 day )	Rarely or none of the time (less than 1 day )	Rarely or none of the time (less than 1 day )	Rarely or none of the time (less than 1 day )	Rarely or none of the time (less than 1 day )	Always	Always	Sometimes	Sometimes	Never	Never	Always	Always	Always	Always	Always	Always	Sometimes	Once/twice in a week	Once a week	Once in a week	Weekly	Weekly
Yes	24	Female	Public	Others	Fourth Year	Home	Graduate and post-graduate	Graduate and post-graduate	50000	Some or a little of the time (1-2 days)	Rarely or none of the time (less than 1 day )	Rarely or none of the time (less than 1 day )	Occasionally or a moderate amount of time (3-4 days)	Some or a little of the time (1-2 days)	Some or a little of the time (1-2 days)	Occasionally or a moderate amount of time (3-4 days)	Some or a little of the time (1-2 days)	Rarely or none of the time (less than 1 day )	Some or a little of the time (1-2 days)	Occasionally or a moderate amount of time (3-4 days)	Occasionally or a moderate amount of time (3-4 days)	Rarely or none of the time (less than 1 day )	Rarely or none of the time (less than 1 day )	Rarely or none of the time (less than 1 day )	Some or a little of the time (1-2 days)	Rarely or none of the time (less than 1 day )	Rarely or none of the time (less than 1 day )	Rarely or none of the time (less than 1 day )	Rarely or none of the time (less than 1 day )	Always	Always	Always	Always	Always	Always	Always	Always	Always	Always	Always	Always	Always	Once/twice in a week	Once in 15 days	Once in 15 days	Daily	Daily
Yes	24	Male	Private	Others	Fourth Year	Home	Secondary	Secondary	250000	Rarely or none of the time (less than 1 day )	Some or a little of the time (1-2 days)	Some or a little of the time (1-2 days)	Most or all of the time (5-7 days)	Some or a little of the time (1-2 days)	Rarely or none of the time (less than 1 day )	Occasionally or a moderate amount of time (3-4 days)	Rarely or none of the time (less than 1 day )	Rarely or none of the time (less than 1 day )	Rarely or none of the time (less than 1 day )	Rarely or none of the time (less than 1 day )	Most or all of the time (5-7 days)	Rarely or none of the time (less than 1 day )	Rarely or none of the time (less than 1 day )	Occasionally or a moderate amount of time (3-4 days)	Most or all of the time (5-7 days)	Rarely or none of the time (less than 1 day )	Some or a little of the time (1-2 days)	Occasionally or a moderate amount of time (3-4 days)	Some or a little of the time (1-2 days)	Always	Always	Sometimes	Always	Never	Never	Always	Always	Always	Always	Always	Always	Sometimes	Once/twice in a week	Once in 15 days	Once in 15 days	Weekly	Daily
Yes	23	Female	Private	Others	Fourth Year	Student residence (provided by the university)	Secondary	Undergraduate	500000	Occasionally or a moderate amount of time (3-4 days)	Occasionally or a moderate amount of time (3-4 days)	Occasionally or a moderate amount of time (3-4 days)	Most or all of the time (5-7 days)	Most or all of the time (5-7 days)	Most or all of the time (5-7 days)	Occasionally or a moderate amount of time (3-4 days)	Most or all of the time (5-7 days)	Most or all of the time (5-7 days)	Most or all of the time (5-7 days)	Most or all of the time (5-7 days)	Occasionally or a moderate amount of time (3-4 days)	Occasionally or a moderate amount of time (3-4 days)	Occasionally or a moderate amount of time (3-4 days)	Occasionally or a moderate amount of time (3-4 days)	Most or all of the time (5-7 days)	Occasionally or a moderate amount of time (3-4 days)	Most or all of the time (5-7 days)	Rarely or none of the time (less than 1 day )	Occasionally or a moderate amount of time (3-4 days)	Always	Always	Always	Always	Always	Always	Always	Always	Always	Always	Always	Always	Always	Once/twice in a week	Once in 15 days	Once in 15 days	Weekly	Daily
Yes	22	Male	Public	Engineering	Second Year	Home	Undergraduate	Undergraduate	70000	Rarely or none of the time (less than 1 day )	Most or all of the time (5-7 days)	Some or a little of the time (1-2 days)	Rarely or none of the time (less than 1 day )	Occasionally or a moderate amount of time (3-4 days)	Occasionally or a moderate amount of time (3-4 days)	Occasionally or a moderate amount of time (3-4 days)	Occasionally or a moderate amount of time (3-4 days)	Occasionally or a moderate amount of time (3-4 days)	Occasionally or a moderate amount of time (3-4 days)	Some or a little of the time (1-2 days)	Occasionally or a moderate amount of time (3-4 days)	Occasionally or a moderate amount of time (3-4 days)	Some or a little of the time (1-2 days)	Occasionally or a moderate amount of time (3-4 days)	Rarely or none of the time (less than 1 day )	Some or a little of the time (1-2 days)	Occasionally or a moderate amount of time (3-4 days)	Occasionally or a moderate amount of time (3-4 days)	Rarely or none of the time (less than 1 day )	Always	Never	Sometimes	Always	Always	Sometimes	Always	Always	Sometimes	Sometimes	Sometimes	Always	Sometimes	Once/twice in a week	Once a month	Once in a week	Weekly	Daily
Yes	23	Female	Public	Others	Third Year	Student residence (provided by the university)	Secondary	Secondary	50000	Some or a little of the time (1-2 days)	Rarely or none of the time (less than 1 day )	Some or a little of the time (1-2 days)	Most or all of the time (5-7 days)	Occasionally or a moderate amount of time (3-4 days)	Occasionally or a moderate amount of time (3-4 days)	Some or a little of the time (1-2 days)	Some or a little of the time (1-2 days)	Some or a little of the time (1-2 days)	Most or all of the time (5-7 days)	Most or all of the time (5-7 days)	Occasionally or a moderate amount of time (3-4 days)	Rarely or none of the time (less than 1 day )	Rarely or none of the time (less than 1 day )	Rarely or none of the time (less than 1 day )	Occasionally or a moderate amount of time (3-4 days)	Occasionally or a moderate amount of time (3-4 days)	Some or a little of the time (1-2 days)	Rarely or none of the time (less than 1 day )	Rarely or none of the time (less than 1 day )	Always	Always	Always	Always	Always	Always	Always	Always	Always	Always	Always	Always	Always	Once in 15 days	Once a month	Once in 15 days	Daily	Daily
Yes	21	Female	Public	Engineering	Third Year	Student residence (privately managed, e.g. hostel, mess, etc.)	Secondary	Secondary	600000	Occasionally or a moderate amount of time (3-4 days)	Occasionally or a moderate amount of time (3-4 days)	Some or a little of the time (1-2 days)	Occasionally or a moderate amount of time (3-4 days)	Some or a little of the time (1-2 days)	Occasionally or a moderate amount of time (3-4 days)	Occasionally or a moderate amount of time (3-4 days)	Occasionally or a moderate amount of time (3-4 days)	Most or all of the time (5-7 days)	Most or all of the time (5-7 days)	Occasionally or a moderate amount of time (3-4 days)	Most or all of the time (5-7 days)	Occasionally or a moderate amount of time (3-4 days)	Most or all of the time (5-7 days)	Occasionally or a moderate amount of time (3-4 days)	Most or all of the time (5-7 days)	Most or all of the time (5-7 days)	Occasionally or a moderate amount of time (3-4 days)	Most or all of the time (5-7 days)	Most or all of the time (5-7 days)	Always	Sometimes	Always	Sometimes	Always	Sometimes	Always	Never	Always	Never	Always	Never	Sometimes	Once/twice in a week	Once a week	Once a month	Weekly	Weekly
Yes	22	Male	Private	Others	Second Year	Home	Primary	Primary	100000	Some or a little of the time (1-2 days)	Most or all of the time (5-7 days)	Rarely or none of the time (less than 1 day )	Occasionally or a moderate amount of time (3-4 days)	Rarely or none of the time (less than 1 day )	Occasionally or a moderate amount of time (3-4 days)	Some or a little of the time (1-2 days)	Most or all of the time (5-7 days)	Some or a little of the time (1-2 days)	Rarely or none of the time (less than 1 day )	Some or a little of the time (1-2 days)	Occasionally or a moderate amount of time (3-4 days)	Rarely or none of the time (less than 1 day )	Most or all of the time (5-7 days)	Some or a little of the time (1-2 days)	Most or all of the time (5-7 days)	Rarely or none of the time (less than 1 day )	Some or a little of the time (1-2 days)	Some or a little of the time (1-2 days)	Some or a little of the time (1-2 days)	Always	Always	Always	Always	Sometimes	Always	Always	Always	Always	Always	Always	Always	Never	Once/twice in a week	Once in 15 days	Once in 15 days	Daily	Daily
Yes	20	Male	Public	Others	First Year	Student residence (provided by the university)	Secondary	Secondary	60000	Rarely or none of the time (less than 1 day )	Some or a little of the time (1-2 days)	Rarely or none of the time (less than 1 day )	Some or a little of the time (1-2 days)	Rarely or none of the time (less than 1 day )	Some or a little of the time (1-2 days)	Rarely or none of the time (less than 1 day )	Some or a little of the time (1-2 days)	Rarely or none of the time (less than 1 day )	Some or a little of the time (1-2 days)	Rarely or none of the time (less than 1 day )	Some or a little of the time (1-2 days)	Rarely or none of the time (less than 1 day )	Some or a little of the time (1-2 days)	Rarely or none of the time (less than 1 day )	Some or a little of the time (1-2 days)	Rarely or none of the time (less than 1 day )	Some or a little of the time (1-2 days)	Rarely or none of the time (less than 1 day )	Some or a little of the time (1-2 days)	Sometimes	Always	Sometimes	Always	Sometimes	Always	Sometimes	Always	Always	Sometimes	Always	Sometimes	Always	Once/twice in a week	Once a week	Once in a week	Daily	Daily
Yes	24	Male	Public	Engineering	Fourth Year	Student residence (provided by the university)	Secondary	Graduate and post-graduate	30000	Some or a little of the time (1-2 days)	Some or a little of the time (1-2 days)	Occasionally or a moderate amount of time (3-4 days)	Some or a little of the time (1-2 days)	Occasionally or a moderate amount of time (3-4 days)	Occasionally or a moderate amount of time (3-4 days)	Some or a little of the time (1-2 days)	Occasionally or a moderate amount of time (3-4 days)	Most or all of the time (5-7 days)	Occasionally or a moderate amount of time (3-4 days)	Occasionally or a moderate amount of time (3-4 days)	Some or a little of the time (1-2 days)	Occasionally or a moderate amount of time (3-4 days)	Occasionally or a moderate amount of time (3-4 days)	Most or all of the time (5-7 days)	Some or a little of the time (1-2 days)	Occasionally or a moderate amount of time (3-4 days)	Occasionally or a moderate amount of time (3-4 days)	Occasionally or a moderate amount of time (3-4 days)	Some or a little of the time (1-2 days)	Never	Always	Sometimes	Always	Never	Always	Sometimes	Sometimes	Sometimes	Sometimes	Sometimes	Always	Sometimes	Once a month	Once in 15 days	Once in 15 days	Weekly	Weekly
Yes	23	Male	Private	Engineering	Third Year	Home	Undergraduate	Graduate and post-graduate	200000	Occasionally or a moderate amount of time (3-4 days)	Some or a little of the time (1-2 days)	Some or a little of the time (1-2 days)	Most or all of the time (5-7 days)	Rarely or none of the time (less than 1 day )	Some or a little of the time (1-2 days)	Rarely or none of the time (less than 1 day )	Occasionally or a moderate amount of time (3-4 days)	Occasionally or a moderate amount of time (3-4 days)	Some or a little of the time (1-2 days)	Rarely or none of the time (less than 1 day )	Some or a little of the time (1-2 days)	Rarely or none of the time (less than 1 day )	Most or all of the time (5-7 days)	Most or all of the time (5-7 days)	Some or a little of the time (1-2 days)	Rarely or none of the time (less than 1 day )	Occasionally or a moderate amount of time (3-4 days)	Most or all of the time (5-7 days)	Occasionally or a moderate amount of time (3-4 days)	Always	Always	Always	Always	Never	Sometimes	Always	Always	Always	Always	Never	Always	Sometimes	Once in 15 days	Once in 15 days	Once more than one month duration	Daily	Daily
Yes	21	Male	Private	Life Sciences	Second Year	Student residence (privately managed, e.g. hostel, mess, etc.)	Primary	Primary	100000	Some or a little of the time (1-2 days)	Occasionally or a moderate amount of time (3-4 days)	Occasionally or a moderate amount of time (3-4 days)	Occasionally or a moderate amount of time (3-4 days)	Some or a little of the time (1-2 days)	Occasionally or a moderate amount of time (3-4 days)	Some or a little of the time (1-2 days)	Occasionally or a moderate amount of time (3-4 days)	Some or a little of the time (1-2 days)	Some or a little of the time (1-2 days)	Some or a little of the time (1-2 days)	Rarely or none of the time (less than 1 day )	Rarely or none of the time (less than 1 day )	Rarely or none of the time (less than 1 day )	Rarely or none of the time (less than 1 day )	Rarely or none of the time (less than 1 day )	Some or a little of the time (1-2 days)	Occasionally or a moderate amount of time (3-4 days)	Rarely or none of the time (less than 1 day )	Some or a little of the time (1-2 days)	Always	Always	Always	Always	Always	Always	Always	Always	Always	Always	Always	Always	Always	Once/twice in a week	Once a week	Once in a week	Daily	Weekly
Yes	21	Male	Public	Others	First Year	Student residence (privately managed, e.g. hostel, mess, etc.)	Undergraduate	Secondary	50000	Rarely or none of the time (less than 1 day )	Some or a little of the time (1-2 days)	Rarely or none of the time (less than 1 day )	Some or a little of the time (1-2 days)	Some or a little of the time (1-2 days)	Rarely or none of the time (less than 1 day )	Some or a little of the time (1-2 days)	Rarely or none of the time (less than 1 day )	Some or a little of the time (1-2 days)	Rarely or none of the time (less than 1 day )	Some or a little of the time (1-2 days)	Rarely or none of the time (less than 1 day )	Some or a little of the time (1-2 days)	Rarely or none of the time (less than 1 day )	Some or a little of the time (1-2 days)	Rarely or none of the time (less than 1 day )	Some or a little of the time (1-2 days)	Rarely or none of the time (less than 1 day )	Some or a little of the time (1-2 days)	Rarely or none of the time (less than 1 day )	Sometimes	Always	Sometimes	Always	Sometimes	Always	Sometimes	Never	Sometimes	Always	Sometimes	Never	Sometimes	Once/twice in a week	Once a week	Once in a week	Weekly	Daily
Yes	22	Female	Private	Others	First Year	Student residence (provided by the university)	Undergraduate	Undergraduate	30000	Rarely or none of the time (less than 1 day )	Some or a little of the time (1-2 days)	Rarely or none of the time (less than 1 day )	Some or a little of the time (1-2 days)	Rarely or none of the time (less than 1 day )	Some or a little of the time (1-2 days)	Rarely or none of the time (less than 1 day )	Rarely or none of the time (less than 1 day )	Some or a little of the time (1-2 days)	Rarely or none of the time (less than 1 day )	Rarely or none of the time (less than 1 day )	Some or a little of the time (1-2 days)	Rarely or none of the time (less than 1 day )	Some or a little of the time (1-2 days)	Rarely or none of the time (less than 1 day )	Some or a little of the time (1-2 days)	Rarely or none of the time (less than 1 day )	Rarely or none of the time (less than 1 day )	Rarely or none of the time (less than 1 day )	Rarely or none of the time (less than 1 day )	Always	Always	Always	Always	Always	Always	Always	Always	Always	Always	Always	Always	Always	Once/twice in a week	Once a week	Once in a week	Weekly	Daily
Yes	22	Male	Private	Medical	Second Year	Home	Undergraduate	Undergraduate	50000	Rarely or none of the time (less than 1 day )	Rarely or none of the time (less than 1 day )	Rarely or none of the time (less than 1 day )	Most or all of the time (5-7 days)	Rarely or none of the time (less than 1 day )	Rarely or none of the time (less than 1 day )	Most or all of the time (5-7 days)	Most or all of the time (5-7 days)	Rarely or none of the time (less than 1 day )	Rarely or none of the time (less than 1 day )	Rarely or none of the time (less than 1 day )	Most or all of the time (5-7 days)	Rarely or none of the time (less than 1 day )	Rarely or none of the time (less than 1 day )	Some or a little of the time (1-2 days)	Most or all of the time (5-7 days)	Rarely or none of the time (less than 1 day )	Rarely or none of the time (less than 1 day )	Rarely or none of the time (less than 1 day )	Rarely or none of the time (less than 1 day )	Always	Always	Always	Always	Always	Always	Always	Always	Always	Always	Always	Always	Always	Once in 15 days	Once in 15 days	Once in 15 days	Daily	Daily
Yes	20	Male	Private	Engineering	Second Year	Student residence (privately managed, e.g. hostel, mess, etc.)	Undergraduate	Graduate and post-graduate	50000	Rarely or none of the time (less than 1 day )	Most or all of the time (5-7 days)	Some or a little of the time (1-2 days)	Rarely or none of the time (less than 1 day )	Some or a little of the time (1-2 days)	Rarely or none of the time (less than 1 day )	Occasionally or a moderate amount of time (3-4 days)	Most or all of the time (5-7 days)	Rarely or none of the time (less than 1 day )	Occasionally or a moderate amount of time (3-4 days)	Rarely or none of the time (less than 1 day )	Rarely or none of the time (less than 1 day )	Some or a little of the time (1-2 days)	Rarely or none of the time (less than 1 day )	Some or a little of the time (1-2 days)	Some or a little of the time (1-2 days)	Rarely or none of the time (less than 1 day )	Occasionally or a moderate amount of time (3-4 days)	Most or all of the time (5-7 days)	Most or all of the time (5-7 days)	Always	Always	Sometimes	Always	Always	Never	Always	Sometimes	Sometimes	Sometimes	Sometimes	Always	Sometimes	Once in 15 days	Once a month	Once more than one month duration	Weekly	Weekly
Yes	22	Male	Public	Life Sciences	Third Year	Home	Graduate and post-graduate	Undergraduate	300000	Occasionally or a moderate amount of time (3-4 days)	Some or a little of the time (1-2 days)	Some or a little of the time (1-2 days)	Some or a little of the time (1-2 days)	Some or a little of the time (1-2 days)	Some or a little of the time (1-2 days)	Occasionally or a moderate amount of time (3-4 days)	Some or a little of the time (1-2 days)	Rarely or none of the time (less than 1 day )	Rarely or none of the time (less than 1 day )	Rarely or none of the time (less than 1 day )	Some or a little of the time (1-2 days)	Some or a little of the time (1-2 days)	Some or a little of the time (1-2 days)	Rarely or none of the time (less than 1 day )	Occasionally or a moderate amount of time (3-4 days)	Rarely or none of the time (less than 1 day )	Rarely or none of the time (less than 1 day )	Rarely or none of the time (less than 1 day )	Rarely or none of the time (less than 1 day )	Always	Always	Sometimes	Always	Sometimes	Always	Always	Always	Always	Sometimes	Always	Sometimes	Always	Once in 15 days	Once in 15 days	Once a month	Daily	Daily
Yes	20	Female	Public	Life Sciences	Second Year	Student residence (provided by the university)	Graduate and post-graduate	Graduate and post-graduate	70000	Rarely or none of the time (less than 1 day )	Some or a little of the time (1-2 days)	Rarely or none of the time (less than 1 day )	Some or a little of the time (1-2 days)	Some or a little of the time (1-2 days)	Rarely or none of the time (less than 1 day )	Occasionally or a moderate amount of time (3-4 days)	Some or a little of the time (1-2 days)	Rarely or none of the time (less than 1 day )	Rarely or none of the time (less than 1 day )	Rarely or none of the time (less than 1 day )	Some or a little of the time (1-2 days)	Rarely or none of the time (less than 1 day )	Rarely or none of the time (less than 1 day )	Rarely or none of the time (less than 1 day )	Occasionally or a moderate amount of time (3-4 days)	Rarely or none of the time (less than 1 day )	Some or a little of the time (1-2 days)	Some or a little of the time (1-2 days)	Rarely or none of the time (less than 1 day )	Always	Always	Always	Always	Always	Always	Always	Always	Always	Always	Sometimes	Sometimes	Always	Once/twice in a week	Once in 15 days	Once in 15 days	Daily	Daily
Yes	22	Female	Public	Others	Second Year	Home	Secondary	Secondary	50000	Rarely or none of the time (less than 1 day )	Rarely or none of the time (less than 1 day )	Some or a little of the time (1-2 days)	Rarely or none of the time (less than 1 day )	Occasionally or a moderate amount of time (3-4 days)	Rarely or none of the time (less than 1 day )	Some or a little of the time (1-2 days)	Rarely or none of the time (less than 1 day )	Occasionally or a moderate amount of time (3-4 days)	Some or a little of the time (1-2 days)	Rarely or none of the time (less than 1 day )	Rarely or none of the time (less than 1 day )	Occasionally or a moderate amount of time (3-4 days)	Some or a little of the time (1-2 days)	Rarely or none of the time (less than 1 day )	Rarely or none of the time (less than 1 day )	Some or a little of the time (1-2 days)	Occasionally or a moderate amount of time (3-4 days)	Occasionally or a moderate amount of time (3-4 days)	Rarely or none of the time (less than 1 day )	Always	Always	Always	Always	Always	Always	Always	Always	Always	Always	Sometimes	Always	Always	Once/twice in a week	Once in 15 days	Once in 15 days	Daily	Daily
Yes	23	Female	Public	Others	Third Year	Student residence (provided by the university)	Primary	Primary	15000	Rarely or none of the time (less than 1 day )	Occasionally or a moderate amount of time (3-4 days)	Rarely or none of the time (less than 1 day )	Rarely or none of the time (less than 1 day )	Occasionally or a moderate amount of time (3-4 days)	Occasionally or a moderate amount of time (3-4 days)	Occasionally or a moderate amount of time (3-4 days)	Most or all of the time (5-7 days)	Most or all of the time (5-7 days)	Occasionally or a moderate amount of time (3-4 days)	Rarely or none of the time (less than 1 day )	Rarely or none of the time (less than 1 day )	Rarely or none of the time (less than 1 day )	Occasionally or a moderate amount of time (3-4 days)	Rarely or none of the time (less than 1 day )	Some or a little of the time (1-2 days)	Rarely or none of the time (less than 1 day )	Occasionally or a moderate amount of time (3-4 days)	Some or a little of the time (1-2 days)	Some or a little of the time (1-2 days)	Always	Always	Always	Always	Always	Always	Always	Always	Always	Always	Always	Sometimes	Sometimes	Once in 15 days	Once more than one month duration	Once more than one month duration	Daily	Daily
Yes	22	Male	Private	Engineering	Second Year	Student residence (privately managed, e.g. hostel, mess, etc.)	Graduate and post-graduate	Graduate and post-graduate	80000	Rarely or none of the time (less than 1 day )	Some or a little of the time (1-2 days)	Rarely or none of the time (less than 1 day )	Occasionally or a moderate amount of time (3-4 days)	Rarely or none of the time (less than 1 day )	Occasionally or a moderate amount of time (3-4 days)	Occasionally or a moderate amount of time (3-4 days)	Rarely or none of the time (less than 1 day )	Some or a little of the time (1-2 days)	Most or all of the time (5-7 days)	Rarely or none of the time (less than 1 day )	Rarely or none of the time (less than 1 day )	Rarely or none of the time (less than 1 day )	Some or a little of the time (1-2 days)	Rarely or none of the time (less than 1 day )	Some or a little of the time (1-2 days)	Rarely or none of the time (less than 1 day )	Occasionally or a moderate amount of time (3-4 days)	Some or a little of the time (1-2 days)	Rarely or none of the time (less than 1 day )	Always	Always	Always	Always	Always	Always	Always	Always	Never	Never	Always	Always	Always	Once in 15 days	Once a month	Once a month	Weekly	Monthly
Yes	21	Female	Public	Others	Second Year	Student residence (provided by the university)	Graduate and post-graduate	Graduate and post-graduate	100000	Most or all of the time (5-7 days)	Most or all of the time (5-7 days)	Most or all of the time (5-7 days)	Most or all of the time (5-7 days)	Most or all of the time (5-7 days)	Most or all of the time (5-7 days)	Most or all of the time (5-7 days)	Most or all of the time (5-7 days)	Most or all of the time (5-7 days)	Most or all of the time (5-7 days)	Most or all of the time (5-7 days)	Most or all of the time (5-7 days)	Most or all of the time (5-7 days)	Most or all of the time (5-7 days)	Most or all of the time (5-7 days)	Most or all of the time (5-7 days)	Most or all of the time (5-7 days)	Most or all of the time (5-7 days)	Most or all of the time (5-7 days)	Most or all of the time (5-7 days)	Always	Always	Always	Always	Always	Always	Always	Always	Always	Always	Always	Always	Always	Once a month	Once a week	Once in a week	Daily	Weekly
Yes	23	Male	Private	Engineering	Second Year	Home	Primary	Primary	30000	Rarely or none of the time (less than 1 day )	Some or a little of the time (1-2 days)	Rarely or none of the time (less than 1 day )	Rarely or none of the time (less than 1 day )	Some or a little of the time (1-2 days)	Some or a little of the time (1-2 days)	Rarely or none of the time (less than 1 day )	Rarely or none of the time (less than 1 day )	Occasionally or a moderate amount of time (3-4 days)	Rarely or none of the time (less than 1 day )	Occasionally or a moderate amount of time (3-4 days)	Some or a little of the time (1-2 days)	Rarely or none of the time (less than 1 day )	Some or a little of the time (1-2 days)	Occasionally or a moderate amount of time (3-4 days)	Some or a little of the time (1-2 days)	Rarely or none of the time (less than 1 day )	Occasionally or a moderate amount of time (3-4 days)	Occasionally or a moderate amount of time (3-4 days)	Some or a little of the time (1-2 days)	Always	Always	Always	Always	Always	Always	Always	Always	Always	Always	Always	Always	Always	Once/twice in a week	Once a week	Once in a week	Daily	Daily
Yes	22	Female	Private	Engineering	Third Year	Student residence (privately managed, e.g. hostel, mess, etc.)	Graduate and post-graduate	Graduate and post-graduate	150000	Rarely or none of the time (less than 1 day )	Occasionally or a moderate amount of time (3-4 days)	Some or a little of the time (1-2 days)	Occasionally or a moderate amount of time (3-4 days)	Some or a little of the time (1-2 days)	Occasionally or a moderate amount of time (3-4 days)	Occasionally or a moderate amount of time (3-4 days)	Occasionally or a moderate amount of time (3-4 days)	Some or a little of the time (1-2 days)	Some or a little of the time (1-2 days)	Some or a little of the time (1-2 days)	Occasionally or a moderate amount of time (3-4 days)	Some or a little of the time (1-2 days)	Some or a little of the time (1-2 days)	Rarely or none of the time (less than 1 day )	Some or a little of the time (1-2 days)	Rarely or none of the time (less than 1 day )	Occasionally or a moderate amount of time (3-4 days)	Some or a little of the time (1-2 days)	Some or a little of the time (1-2 days)	Always	Always	Sometimes	Always	Sometimes	Always	Always	Always	Always	Always	Sometimes	Always	Always	Once in 15 days	Once in 15 days	Once in 15 days	Weekly	Daily
Yes	22	Female	Public	Others	First Year	Student residence (provided by the university)	Secondary	Secondary	20000	Some or a little of the time (1-2 days)	Some or a little of the time (1-2 days)	Occasionally or a moderate amount of time (3-4 days)	Occasionally or a moderate amount of time (3-4 days)	Some or a little of the time (1-2 days)	Some or a little of the time (1-2 days)	Occasionally or a moderate amount of time (3-4 days)	Occasionally or a moderate amount of time (3-4 days)	Occasionally or a moderate amount of time (3-4 days)	Occasionally or a moderate amount of time (3-4 days)	Some or a little of the time (1-2 days)	Some or a little of the time (1-2 days)	Occasionally or a moderate amount of time (3-4 days)	Occasionally or a moderate amount of time (3-4 days)	Occasionally or a moderate amount of time (3-4 days)	Occasionally or a moderate amount of time (3-4 days)	Occasionally or a moderate amount of time (3-4 days)	Occasionally or a moderate amount of time (3-4 days)	Occasionally or a moderate amount of time (3-4 days)	Occasionally or a moderate amount of time (3-4 days)	Always	Sometimes	Sometimes	Always	Always	Sometimes	Always	Always	Always	Always	Always	Always	Sometimes	Once/twice in a week	Once a week	Once in 15 days	Daily	Daily
Yes	21	Female	Private	Medical	Third Year	Home	Graduate and post-graduate	Undergraduate	60000	Rarely or none of the time (less than 1 day )	Rarely or none of the time (less than 1 day )	Rarely or none of the time (less than 1 day )	Most or all of the time (5-7 days)	Some or a little of the time (1-2 days)	Some or a little of the time (1-2 days)	Some or a little of the time (1-2 days)	Occasionally or a moderate amount of time (3-4 days)	Rarely or none of the time (less than 1 day )	Most or all of the time (5-7 days)	Rarely or none of the time (less than 1 day )	Most or all of the time (5-7 days)	Some or a little of the time (1-2 days)	Rarely or none of the time (less than 1 day )	Rarely or none of the time (less than 1 day )	Most or all of the time (5-7 days)	Rarely or none of the time (less than 1 day )	Occasionally or a moderate amount of time (3-4 days)	Rarely or none of the time (less than 1 day )	Rarely or none of the time (less than 1 day )	Always	Always	Always	Sometimes	Never	Sometimes	Sometimes	Always	Always	Always	Sometimes	Sometimes	Always	Once a month	Once a week	Once in a week	Daily	Daily
Yes	21	Male	Public	Engineering	First Year	Student residence (provided by the university)	Undergraduate	Graduate and post-graduate	60000	Rarely or none of the time (less than 1 day )	Rarely or none of the time (less than 1 day )	Some or a little of the time (1-2 days)	Some or a little of the time (1-2 days)	Some or a little of the time (1-2 days)	Some or a little of the time (1-2 days)	Occasionally or a moderate amount of time (3-4 days)	Occasionally or a moderate amount of time (3-4 days)	Rarely or none of the time (less than 1 day )	Rarely or none of the time (less than 1 day )	Rarely or none of the time (less than 1 day )	Occasionally or a moderate amount of time (3-4 days)	Rarely or none of the time (less than 1 day )	Rarely or none of the time (less than 1 day )	Rarely or none of the time (less than 1 day )	Occasionally or a moderate amount of time (3-4 days)	Rarely or none of the time (less than 1 day )	Rarely or none of the time (less than 1 day )	Rarely or none of the time (less than 1 day )	Rarely or none of the time (less than 1 day )	Always	Always	Always	Sometimes	Sometimes	Always	Always	Sometimes	Always	Always	Always	Always	Sometimes	Once in 15 days	Once more than one month duration	Once more than one month duration	Monthly	Monthly
Yes	21	Female	Public	Life Sciences	Second Year	Student residence (provided by the university)	Undergraduate	Undergraduate	30000	Some or a little of the time (1-2 days)	Rarely or none of the time (less than 1 day )	Some or a little of the time (1-2 days)	Occasionally or a moderate amount of time (3-4 days)	Some or a little of the time (1-2 days)	Some or a little of the time (1-2 days)	Rarely or none of the time (less than 1 day )	Some or a little of the time (1-2 days)	Some or a little of the time (1-2 days)	Some or a little of the time (1-2 days)	Some or a little of the time (1-2 days)	Some or a little of the time (1-2 days)	Some or a little of the time (1-2 days)	Some or a little of the time (1-2 days)	Some or a little of the time (1-2 days)	Some or a little of the time (1-2 days)	Some or a little of the time (1-2 days)	Some or a little of the time (1-2 days)	Some or a little of the time (1-2 days)	Some or a little of the time (1-2 days)	Sometimes	Sometimes	Sometimes	Always	Sometimes	Sometimes	Always	Always	Always	Always	Always	Always	Sometimes	Once in 15 days	Once a month	Once a month	Daily	Weekly
Yes	22	Female	Public	Medical	Third Year	Student residence (privately managed, e.g. hostel, mess, etc.)	Undergraduate	Graduate and post-graduate	60000	Rarely or none of the time (less than 1 day )	Some or a little of the time (1-2 days)	Some or a little of the time (1-2 days)	Most or all of the time (5-7 days)	Rarely or none of the time (less than 1 day )	Rarely or none of the time (less than 1 day )	Some or a little of the time (1-2 days)	Most or all of the time (5-7 days)	Rarely or none of the time (less than 1 day )	Rarely or none of the time (less than 1 day )	Rarely or none of the time (less than 1 day )	Most or all of the time (5-7 days)	Rarely or none of the time (less than 1 day )	Rarely or none of the time (less than 1 day )	Some or a little of the time (1-2 days)	Most or all of the time (5-7 days)	Rarely or none of the time (less than 1 day )	Rarely or none of the time (less than 1 day )	Rarely or none of the time (less than 1 day )	Rarely or none of the time (less than 1 day )	Always	Always	Sometimes	Sometimes	Sometimes	Sometimes	Always	Always	Always	Sometimes	Always	Sometimes	Sometimes	Once in 15 days	Once in 15 days	Once in 15 days	Daily	Weekly
Yes	22	Female	Public	Medical	Third Year	Student residence (privately managed, e.g. hostel, mess, etc.)	Undergraduate	Graduate and post-graduate	60000	Occasionally or a moderate amount of time (3-4 days)	Some or a little of the time (1-2 days)	Occasionally or a moderate amount of time (3-4 days)	Some or a little of the time (1-2 days)	Rarely or none of the time (less than 1 day )	Rarely or none of the time (less than 1 day )	Occasionally or a moderate amount of time (3-4 days)	Most or all of the time (5-7 days)	Rarely or none of the time (less than 1 day )	Rarely or none of the time (less than 1 day )	Some or a little of the time (1-2 days)	Most or all of the time (5-7 days)	Occasionally or a moderate amount of time (3-4 days)	Rarely or none of the time (less than 1 day )	Some or a little of the time (1-2 days)	Most or all of the time (5-7 days)	Some or a little of the time (1-2 days)	Rarely or none of the time (less than 1 day )	Rarely or none of the time (less than 1 day )	Rarely or none of the time (less than 1 day )	Always	Always	Sometimes	Sometimes	Sometimes	Sometimes	Always	Always	Always	Always	Always	Sometimes	Sometimes	Once/twice in a week	Once in 15 days	Once in 15 days	Daily	Daily
Yes	22	Female	Private	Engineering	Second Year	Home	Graduate and post-graduate	Graduate and post-graduate	50000	Rarely or none of the time (less than 1 day )	Rarely or none of the time (less than 1 day )	Rarely or none of the time (less than 1 day )	Rarely or none of the time (less than 1 day )	Rarely or none of the time (less than 1 day )	Rarely or none of the time (less than 1 day )	Rarely or none of the time (less than 1 day )	Some or a little of the time (1-2 days)	Rarely or none of the time (less than 1 day )	Rarely or none of the time (less than 1 day )	Rarely or none of the time (less than 1 day )	Rarely or none of the time (less than 1 day )	Rarely or none of the time (less than 1 day )	Rarely or none of the time (less than 1 day )	Rarely or none of the time (less than 1 day )	Occasionally or a moderate amount of time (3-4 days)	Rarely or none of the time (less than 1 day )	Rarely or none of the time (less than 1 day )	Rarely or none of the time (less than 1 day )	Rarely or none of the time (less than 1 day )	Always	Always	Always	Always	Always	Always	Always	Sometimes	Always	Always	Always	Always	Always	Once more than one month duration	Once in 15 days	Once in 15 days	Daily	Daily
Yes	22	Female	Public	Others	Third Year	Student residence (provided by the university)	Undergraduate	Undergraduate	50000	Rarely or none of the time (less than 1 day )	Rarely or none of the time (less than 1 day )	Occasionally or a moderate amount of time (3-4 days)	Occasionally or a moderate amount of time (3-4 days)	Some or a little of the time (1-2 days)	Rarely or none of the time (less than 1 day )	Occasionally or a moderate amount of time (3-4 days)	Occasionally or a moderate amount of time (3-4 days)	Rarely or none of the time (less than 1 day )	Occasionally or a moderate amount of time (3-4 days)	Rarely or none of the time (less than 1 day )	Occasionally or a moderate amount of time (3-4 days)	Occasionally or a moderate amount of time (3-4 days)	Rarely or none of the time (less than 1 day )	Rarely or none of the time (less than 1 day )	Occasionally or a moderate amount of time (3-4 days)	Occasionally or a moderate amount of time (3-4 days)	Some or a little of the time (1-2 days)	Occasionally or a moderate amount of time (3-4 days)	Occasionally or a moderate amount of time (3-4 days)	Always	Always	Always	Always	Always	Always	Always	Always	Always	Always	Always	Always	Always	Once/twice in a week	Once in 15 days	Once in 15 days	Daily	Daily
Yes	22	Male	Private	Others	Second Year	Student residence (privately managed, e.g. hostel, mess, etc.)	Undergraduate	Graduate and post-graduate	50000	Occasionally or a moderate amount of time (3-4 days)	Some or a little of the time (1-2 days)	Rarely or none of the time (less than 1 day )	Some or a little of the time (1-2 days)	Occasionally or a moderate amount of time (3-4 days)	Some or a little of the time (1-2 days)	Rarely or none of the time (less than 1 day )	Some or a little of the time (1-2 days)	Occasionally or a moderate amount of time (3-4 days)	Some or a little of the time (1-2 days)	Rarely or none of the time (less than 1 day )	Some or a little of the time (1-2 days)	Occasionally or a moderate amount of time (3-4 days)	Some or a little of the time (1-2 days)	Rarely or none of the time (less than 1 day )	Some or a little of the time (1-2 days)	Occasionally or a moderate amount of time (3-4 days)	Some or a little of the time (1-2 days)	Rarely or none of the time (less than 1 day )	Some or a little of the time (1-2 days)	Always	Sometimes	Never	Sometimes	Always	Sometimes	Never	Sometimes	Always	Sometimes	Never	Sometimes	Always	Once/twice in a week	Once a week	Once in a week	Daily	Daily
Yes	20	Female	Private	Life Sciences	First Year	Home	Secondary	Secondary	50000	Rarely or none of the time (less than 1 day )	Rarely or none of the time (less than 1 day )	Rarely or none of the time (less than 1 day )	Some or a little of the time (1-2 days)	Some or a little of the time (1-2 days)	Some or a little of the time (1-2 days)	Occasionally or a moderate amount of time (3-4 days)	Rarely or none of the time (less than 1 day )	Occasionally or a moderate amount of time (3-4 days)	Rarely or none of the time (less than 1 day )	Occasionally or a moderate amount of time (3-4 days)	Rarely or none of the time (less than 1 day )	Rarely or none of the time (less than 1 day )	Occasionally or a moderate amount of time (3-4 days)	Some or a little of the time (1-2 days)	Rarely or none of the time (less than 1 day )	Some or a little of the time (1-2 days)	Some or a little of the time (1-2 days)	Most or all of the time (5-7 days)	Rarely or none of the time (less than 1 day )	Always	Always	Always	Always	Always	Always	Always	Always	Always	Always	Always	Always	Always	Once/twice in a week	Once in 15 days	Once in 15 days	Daily	Weekly
Yes	20	Female	Private	Life Sciences	First Year	Home	Graduate and post-graduate	Graduate and post-graduate	50000	Rarely or none of the time (less than 1 day )	Occasionally or a moderate amount of time (3-4 days)	Rarely or none of the time (less than 1 day )	Some or a little of the time (1-2 days)	Some or a little of the time (1-2 days)	Some or a little of the time (1-2 days)	Occasionally or a moderate amount of time (3-4 days)	Most or all of the time (5-7 days)	Some or a little of the time (1-2 days)	Rarely or none of the time (less than 1 day )	Most or all of the time (5-7 days)	Rarely or none of the time (less than 1 day )	Rarely or none of the time (less than 1 day )	Rarely or none of the time (less than 1 day )	Rarely or none of the time (less than 1 day )	Some or a little of the time (1-2 days)	Rarely or none of the time (less than 1 day )	Some or a little of the time (1-2 days)	Occasionally or a moderate amount of time (3-4 days)	Rarely or none of the time (less than 1 day )	Always	Always	Always	Always	Always	Always	Always	Always	Always	Always	Always	Always	Always	Once/twice in a week	Once a month	Once a month	Daily	Weekly
Yes	22	Female	Public	Others	Second Year	Student residence (provided by the university)	Undergraduate	Undergraduate	15000	Most or all of the time (5-7 days)	Some or a little of the time (1-2 days)	Occasionally or a moderate amount of time (3-4 days)	Some or a little of the time (1-2 days)	Occasionally or a moderate amount of time (3-4 days)	Occasionally or a moderate amount of time (3-4 days)	Occasionally or a moderate amount of time (3-4 days)	Occasionally or a moderate amount of time (3-4 days)	Some or a little of the time (1-2 days)	Rarely or none of the time (less than 1 day )	Rarely or none of the time (less than 1 day )	Rarely or none of the time (less than 1 day )	Most or all of the time (5-7 days)	Most or all of the time (5-7 days)	Some or a little of the time (1-2 days)	Occasionally or a moderate amount of time (3-4 days)	Occasionally or a moderate amount of time (3-4 days)	Most or all of the time (5-7 days)	Rarely or none of the time (less than 1 day )	Some or a little of the time (1-2 days)	Always	Always	Sometimes	Always	Always	Always	Always	Always	Always	Always	Sometimes	Sometimes	Always	Once/twice in a week	Once in 15 days	Once in 15 days	Daily	Daily
Yes	22	Male	Public	Others	Second Year	Student residence (provided by the university)	Primary	Graduate and post-graduate	12000	Some or a little of the time (1-2 days)	Some or a little of the time (1-2 days)	Some or a little of the time (1-2 days)	Some or a little of the time (1-2 days)	Some or a little of the time (1-2 days)	Some or a little of the time (1-2 days)	Some or a little of the time (1-2 days)	Some or a little of the time (1-2 days)	Some or a little of the time (1-2 days)	Some or a little of the time (1-2 days)	Some or a little of the time (1-2 days)	Some or a little of the time (1-2 days)	Some or a little of the time (1-2 days)	Some or a little of the time (1-2 days)	Some or a little of the time (1-2 days)	Some or a little of the time (1-2 days)	Some or a little of the time (1-2 days)	Some or a little of the time (1-2 days)	Some or a little of the time (1-2 days)	Some or a little of the time (1-2 days)	Always	Always	Sometimes	Always	Always	Always	Always	Always	Always	Always	Always	Always	Always	Once/twice in a week	Once a week	Once in 15 days	Daily	Daily
Yes	24	Male	Private	Others	Second Year	Home	Illiterate	Undergraduate	50000	Rarely or none of the time (less than 1 day )	Rarely or none of the time (less than 1 day )	Rarely or none of the time (less than 1 day )	Rarely or none of the time (less than 1 day )	Rarely or none of the time (less than 1 day )	Rarely or none of the time (less than 1 day )	Some or a little of the time (1-2 days)	Some or a little of the time (1-2 days)	Rarely or none of the time (less than 1 day )	Rarely or none of the time (less than 1 day )	Rarely or none of the time (less than 1 day )	Rarely or none of the time (less than 1 day )	Rarely or none of the time (less than 1 day )	Rarely or none of the time (less than 1 day )	Rarely or none of the time (less than 1 day )	Most or all of the time (5-7 days)	Rarely or none of the time (less than 1 day )	Rarely or none of the time (less than 1 day )	Rarely or none of the time (less than 1 day )	Some or a little of the time (1-2 days)	Always	Always	Always	Always	Sometimes	Always	Always	Always	Always	Sometimes	Always	Always	Always	Once a month	Once a week	Once in a week	Weekly	Daily
Yes	22	Female	Public	Medical	First Year	Home	Secondary	Illiterate	60000	Rarely or none of the time (less than 1 day )	Rarely or none of the time (less than 1 day )	Some or a little of the time (1-2 days)	Rarely or none of the time (less than 1 day )	Rarely or none of the time (less than 1 day )	Rarely or none of the time (less than 1 day )	Rarely or none of the time (less than 1 day )	Rarely or none of the time (less than 1 day )	Rarely or none of the time (less than 1 day )	Rarely or none of the time (less than 1 day )	Rarely or none of the time (less than 1 day )	Rarely or none of the time (less than 1 day )	Rarely or none of the time (less than 1 day )	Rarely or none of the time (less than 1 day )	Rarely or none of the time (less than 1 day )	Rarely or none of the time (less than 1 day )	Rarely or none of the time (less than 1 day )	Rarely or none of the time (less than 1 day )	Rarely or none of the time (less than 1 day )	Rarely or none of the time (less than 1 day )	Always	Always	Always	Always	Always	Always	Always	Always	Always	Always	Always	Always	Always	Once/twice in a week	Once a week	Once in a week	Daily	Daily
Yes	21	Female	Public	Others	Second Year	Student residence (provided by the university)	Graduate and post-graduate	Graduate and post-graduate	80000	Occasionally or a moderate amount of time (3-4 days)	Some or a little of the time (1-2 days)	Occasionally or a moderate amount of time (3-4 days)	Some or a little of the time (1-2 days)	Occasionally or a moderate amount of time (3-4 days)	Occasionally or a moderate amount of time (3-4 days)	Occasionally or a moderate amount of time (3-4 days)	Rarely or none of the time (less than 1 day )	Some or a little of the time (1-2 days)	Rarely or none of the time (less than 1 day )	Some or a little of the time (1-2 days)	Rarely or none of the time (less than 1 day )	Some or a little of the time (1-2 days)	Occasionally or a moderate amount of time (3-4 days)	Occasionally or a moderate amount of time (3-4 days)	Rarely or none of the time (less than 1 day )	Occasionally or a moderate amount of time (3-4 days)	Occasionally or a moderate amount of time (3-4 days)	Occasionally or a moderate amount of time (3-4 days)	Some or a little of the time (1-2 days)	Always	Always	Sometimes	Always	Sometimes	Always	Always	Always	Always	Sometimes	Always	Sometimes	Sometimes	Once/twice in a week	Once a month	Once a month	Weekly	Weekly
Yes	22	Female	Public	Life Sciences	Third Year	Student residence (privately managed, e.g. hostel, mess, etc.)	Undergraduate	Undergraduate	50000	Rarely or none of the time (less than 1 day )	Some or a little of the time (1-2 days)	Rarely or none of the time (less than 1 day )	Rarely or none of the time (less than 1 day )	Rarely or none of the time (less than 1 day )	Rarely or none of the time (less than 1 day )	Rarely or none of the time (less than 1 day )	Most or all of the time (5-7 days)	Rarely or none of the time (less than 1 day )	Rarely or none of the time (less than 1 day )	Occasionally or a moderate amount of time (3-4 days)	Most or all of the time (5-7 days)	Rarely or none of the time (less than 1 day )	Rarely or none of the time (less than 1 day )	Some or a little of the time (1-2 days)	Most or all of the time (5-7 days)	Rarely or none of the time (less than 1 day )	Rarely or none of the time (less than 1 day )	Rarely or none of the time (less than 1 day )	Rarely or none of the time (less than 1 day )	Always	Always	Always	Sometimes	Always	Always	Always	Always	Always	Always	Always	Always	Always	Once/twice in a week	Once a month	Once a month	Daily	Daily
Yes	19	Female	Public	Life Sciences	First Year	Student residence (privately managed, e.g. hostel, mess, etc.)	Undergraduate	Graduate and post-graduate	25000	Occasionally or a moderate amount of time (3-4 days)	Most or all of the time (5-7 days)	Some or a little of the time (1-2 days)	Some or a little of the time (1-2 days)	Occasionally or a moderate amount of time (3-4 days)	Occasionally or a moderate amount of time (3-4 days)	Occasionally or a moderate amount of time (3-4 days)	Some or a little of the time (1-2 days)	Occasionally or a moderate amount of time (3-4 days)	Most or all of the time (5-7 days)	Some or a little of the time (1-2 days)	Some or a little of the time (1-2 days)	Some or a little of the time (1-2 days)	Some or a little of the time (1-2 days)	Rarely or none of the time (less than 1 day )	Some or a little of the time (1-2 days)	Occasionally or a moderate amount of time (3-4 days)	Occasionally or a moderate amount of time (3-4 days)	Some or a little of the time (1-2 days)	Most or all of the time (5-7 days)	Always	Always	Sometimes	Always	Sometimes	Always	Always	Always	Always	Always	Always	Always	Always	Once/twice in a week	Once in 15 days	Once in 15 days	Daily	Weekly
Yes	21	Male	Public	Others	Third Year	Student residence (provided by the university)	Primary	Secondary	15000	Some or a little of the time (1-2 days)	Rarely or none of the time (less than 1 day )	Rarely or none of the time (less than 1 day )	Occasionally or a moderate amount of time (3-4 days)	Most or all of the time (5-7 days)	Occasionally or a moderate amount of time (3-4 days)	Occasionally or a moderate amount of time (3-4 days)	Most or all of the time (5-7 days)	Some or a little of the time (1-2 days)	Occasionally or a moderate amount of time (3-4 days)	Occasionally or a moderate amount of time (3-4 days)	Most or all of the time (5-7 days)	Some or a little of the time (1-2 days)	Some or a little of the time (1-2 days)	Some or a little of the time (1-2 days)	Some or a little of the time (1-2 days)	Rarely or none of the time (less than 1 day )	Occasionally or a moderate amount of time (3-4 days)	Most or all of the time (5-7 days)	Rarely or none of the time (less than 1 day )	Always	Always	Always	Always	Always	Always	Always	Always	Always	Always	Always	Always	Sometimes	Once/twice in a week	Once a month	Once in 15 days	Weekly	Weekly
Yes	24	Female	Public	Life Sciences	Third Year	Home	Undergraduate	Graduate and post-graduate	600000	Rarely or none of the time (less than 1 day )	Some or a little of the time (1-2 days)	Rarely or none of the time (less than 1 day )	Most or all of the time (5-7 days)	Some or a little of the time (1-2 days)	Occasionally or a moderate amount of time (3-4 days)	Occasionally or a moderate amount of time (3-4 days)	Most or all of the time (5-7 days)	Rarely or none of the time (less than 1 day )	Some or a little of the time (1-2 days)	Some or a little of the time (1-2 days)	Most or all of the time (5-7 days)	Some or a little of the time (1-2 days)	Some or a little of the time (1-2 days)	Rarely or none of the time (less than 1 day )	Rarely or none of the time (less than 1 day )	Rarely or none of the time (less than 1 day )	Some or a little of the time (1-2 days)	Rarely or none of the time (less than 1 day )	Some or a little of the time (1-2 days)	Always	Always	Always	Always	Always	Always	Always	Always	Always	Always	Always	Sometimes	Sometimes	Once/twice in a week	Once in 15 days	Once in 15 days	Daily	Daily
Yes	22	Female	Public	Others	Fourth Year	Student residence (provided by the university)	Graduate and post-graduate	Graduate and post-graduate	30000	Rarely or none of the time (less than 1 day )	Rarely or none of the time (less than 1 day )	Some or a little of the time (1-2 days)	Some or a little of the time (1-2 days)	Occasionally or a moderate amount of time (3-4 days)	Some or a little of the time (1-2 days)	Some or a little of the time (1-2 days)	Occasionally or a moderate amount of time (3-4 days)	Rarely or none of the time (less than 1 day )	Some or a little of the time (1-2 days)	Some or a little of the time (1-2 days)	Occasionally or a moderate amount of time (3-4 days)	Some or a little of the time (1-2 days)	Rarely or none of the time (less than 1 day )	Some or a little of the time (1-2 days)	Occasionally or a moderate amount of time (3-4 days)	Rarely or none of the time (less than 1 day )	Rarely or none of the time (less than 1 day )	Rarely or none of the time (less than 1 day )	Rarely or none of the time (less than 1 day )	Always	Always	Always	Always	Always	Always	Always	Always	Always	Always	Sometimes	Sometimes	Always	Once/twice in a week	Once a month	Once a month	Daily	Weekly
Yes	20	Female	Public	Others	First Year	Student residence (privately managed, e.g. hostel, mess, etc.)	Secondary	Secondary	100000	Occasionally or a moderate amount of time (3-4 days)	Rarely or none of the time (less than 1 day )	Rarely or none of the time (less than 1 day )	Occasionally or a moderate amount of time (3-4 days)	Occasionally or a moderate amount of time (3-4 days)	Occasionally or a moderate amount of time (3-4 days)	Occasionally or a moderate amount of time (3-4 days)	Some or a little of the time (1-2 days)	Occasionally or a moderate amount of time (3-4 days)	Occasionally or a moderate amount of time (3-4 days)	Occasionally or a moderate amount of time (3-4 days)	Some or a little of the time (1-2 days)	Occasionally or a moderate amount of time (3-4 days)	Occasionally or a moderate amount of time (3-4 days)	Rarely or none of the time (less than 1 day )	Some or a little of the time (1-2 days)	Some or a little of the time (1-2 days)	Occasionally or a moderate amount of time (3-4 days)	Occasionally or a moderate amount of time (3-4 days)	Occasionally or a moderate amount of time (3-4 days)	Always	Always	Always	Sometimes	Sometimes	Always	Always	Always	Always	Always	Always	Sometimes	Sometimes	Once in 15 days	Once in 15 days	Once in 15 days	Daily	Daily
Yes	22	Male	Public	Engineering	Second Year	Student residence (provided by the university)	Secondary	Undergraduate	50000	Rarely or none of the time (less than 1 day )	Occasionally or a moderate amount of time (3-4 days)	Rarely or none of the time (less than 1 day )	Occasionally or a moderate amount of time (3-4 days)	Occasionally or a moderate amount of time (3-4 days)	Some or a little of the time (1-2 days)	Rarely or none of the time (less than 1 day )	Some or a little of the time (1-2 days)	Rarely or none of the time (less than 1 day )	Rarely or none of the time (less than 1 day )	Occasionally or a moderate amount of time (3-4 days)	Occasionally or a moderate amount of time (3-4 days)	Rarely or none of the time (less than 1 day )	Rarely or none of the time (less than 1 day )	Rarely or none of the time (less than 1 day )	Occasionally or a moderate amount of time (3-4 days)	Rarely or none of the time (less than 1 day )	Rarely or none of the time (less than 1 day )	Rarely or none of the time (less than 1 day )	Rarely or none of the time (less than 1 day )	Sometimes	Always	Sometimes	Always	Sometimes	Sometimes	Always	Always	Always	Always	Always	Sometimes	Always	Once in 15 days	Once in 15 days	Once in 15 days	Weekly	Monthly
Yes	22	Male	Public	Others	Second Year	Student residence (provided by the university)	Undergraduate	Graduate and post-graduate	30000	Some or a little of the time (1-2 days)	Some or a little of the time (1-2 days)	Rarely or none of the time (less than 1 day )	Some or a little of the time (1-2 days)	Rarely or none of the time (less than 1 day )	Some or a little of the time (1-2 days)	Occasionally or a moderate amount of time (3-4 days)	Some or a little of the time (1-2 days)	Rarely or none of the time (less than 1 day )	Some or a little of the time (1-2 days)	Occasionally or a moderate amount of time (3-4 days)	Some or a little of the time (1-2 days)	Occasionally or a moderate amount of time (3-4 days)	Some or a little of the time (1-2 days)	Some or a little of the time (1-2 days)	Some or a little of the time (1-2 days)	Some or a little of the time (1-2 days)	Occasionally or a moderate amount of time (3-4 days)	Rarely or none of the time (less than 1 day )	Some or a little of the time (1-2 days)	Always	Always	Always	Sometimes	Always	Always	Always	Sometimes	Always	Always	Sometimes	Always	Sometimes	Once/twice in a week	Once a week	Once in a week	Weekly	Weekly
Yes	24	Male	Private	Others	Third Year	Home	Secondary	Secondary	150000	Some or a little of the time (1-2 days)	Rarely or none of the time (less than 1 day )	Rarely or none of the time (less than 1 day )	Most or all of the time (5-7 days)	Rarely or none of the time (less than 1 day )	Rarely or none of the time (less than 1 day )	Most or all of the time (5-7 days)	Most or all of the time (5-7 days)	Rarely or none of the time (less than 1 day )	Occasionally or a moderate amount of time (3-4 days)	Most or all of the time (5-7 days)	Most or all of the time (5-7 days)	Occasionally or a moderate amount of time (3-4 days)	Rarely or none of the time (less than 1 day )	Some or a little of the time (1-2 days)	Most or all of the time (5-7 days)	Rarely or none of the time (less than 1 day )	Some or a little of the time (1-2 days)	Most or all of the time (5-7 days)	Some or a little of the time (1-2 days)	Always	Always	Always	Always	Sometimes	Sometimes	Always	Sometimes	Always	Always	Always	Sometimes	Always	Once in 15 days	Once in 15 days	Once in 15 days	Daily	Weekly
Yes	21	Male	Private	Others	First Year	Home	Secondary	Graduate and post-graduate	100000	Rarely or none of the time (less than 1 day )	Rarely or none of the time (less than 1 day )	Rarely or none of the time (less than 1 day )	Occasionally or a moderate amount of time (3-4 days)	Some or a little of the time (1-2 days)	Some or a little of the time (1-2 days)	Some or a little of the time (1-2 days)	Most or all of the time (5-7 days)	Some or a little of the time (1-2 days)	Occasionally or a moderate amount of time (3-4 days)	Some or a little of the time (1-2 days)	Occasionally or a moderate amount of time (3-4 days)	Some or a little of the time (1-2 days)	Rarely or none of the time (less than 1 day )	Occasionally or a moderate amount of time (3-4 days)	Occasionally or a moderate amount of time (3-4 days)	Rarely or none of the time (less than 1 day )	Rarely or none of the time (less than 1 day )	Some or a little of the time (1-2 days)	Rarely or none of the time (less than 1 day )	Always	Always	Sometimes	Sometimes	Sometimes	Always	Always	Always	Always	Always	Sometimes	Always	Sometimes	Once in 15 days	Once a week	Once in a week	Daily	Weekly
Yes	21	Male	Private	Engineering	Second Year	Student residence (privately managed, e.g. hostel, mess, etc.)	Undergraduate	Graduate and post-graduate	40000	Rarely or none of the time (less than 1 day )	Some or a little of the time (1-2 days)	Rarely or none of the time (less than 1 day )	Rarely or none of the time (less than 1 day )	Rarely or none of the time (less than 1 day )	Rarely or none of the time (less than 1 day )	Occasionally or a moderate amount of time (3-4 days)	Occasionally or a moderate amount of time (3-4 days)	Some or a little of the time (1-2 days)	Rarely or none of the time (less than 1 day )	Some or a little of the time (1-2 days)	Rarely or none of the time (less than 1 day )	Occasionally or a moderate amount of time (3-4 days)	Most or all of the time (5-7 days)	Occasionally or a moderate amount of time (3-4 days)	Some or a little of the time (1-2 days)	Rarely or none of the time (less than 1 day )	Rarely or none of the time (less than 1 day )	Rarely or none of the time (less than 1 day )	Rarely or none of the time (less than 1 day )	Always	Always	Always	Always	Always	Always	Always	Always	Always	Always	Always	Always	Always	Once/twice in a week	Once a week	Once in a week	Daily	Daily
Yes	22	Female	Public	Others	Third Year	Student residence (privately managed, e.g. hostel, mess, etc.)	Secondary	Graduate and post-graduate	50000	Rarely or none of the time (less than 1 day )	Some or a little of the time (1-2 days)	Occasionally or a moderate amount of time (3-4 days)	Some or a little of the time (1-2 days)	Occasionally or a moderate amount of time (3-4 days)	Rarely or none of the time (less than 1 day )	Some or a little of the time (1-2 days)	Some or a little of the time (1-2 days)	Occasionally or a moderate amount of time (3-4 days)	Occasionally or a moderate amount of time (3-4 days)	Rarely or none of the time (less than 1 day )	Some or a little of the time (1-2 days)	Occasionally or a moderate amount of time (3-4 days)	Occasionally or a moderate amount of time (3-4 days)	Some or a little of the time (1-2 days)	Occasionally or a moderate amount of time (3-4 days)	Rarely or none of the time (less than 1 day )	Occasionally or a moderate amount of time (3-4 days)	Some or a little of the time (1-2 days)	Occasionally or a moderate amount of time (3-4 days)	Always	Always	Always	Always	Always	Always	Always	Always	Always	Always	Always	Always	Always	Once/twice in a week	Once a week	Once in a week	Daily	Daily
Yes	21	Female	Private	Life Sciences	Second Year	Student residence (provided by the university)	Secondary	Graduate and post-graduate	400000	Occasionally or a moderate amount of time (3-4 days)	Rarely or none of the time (less than 1 day )	Some or a little of the time (1-2 days)	Occasionally or a moderate amount of time (3-4 days)	Some or a little of the time (1-2 days)	Rarely or none of the time (less than 1 day )	Occasionally or a moderate amount of time (3-4 days)	Some or a little of the time (1-2 days)	Some or a little of the time (1-2 days)	Occasionally or a moderate amount of time (3-4 days)	Some or a little of the time (1-2 days)	Some or a little of the time (1-2 days)	Rarely or none of the time (less than 1 day )	Some or a little of the time (1-2 days)	Some or a little of the time (1-2 days)	Occasionally or a moderate amount of time (3-4 days)	Occasionally or a moderate amount of time (3-4 days)	Occasionally or a moderate amount of time (3-4 days)	Some or a little of the time (1-2 days)	Some or a little of the time (1-2 days)	Always	Always	Always	Sometimes	Sometimes	Always	Always	Always	Sometimes	Sometimes	Sometimes	Sometimes	Sometimes	Once/twice in a week	Once in 15 days	Once in 15 days	Weekly	Weekly
Yes	22	Male	Public	Engineering	Third Year	Student residence (provided by the university)	Graduate and post-graduate	Graduate and post-graduate	60000	Some or a little of the time (1-2 days)	Rarely or none of the time (less than 1 day )	Rarely or none of the time (less than 1 day )	Occasionally or a moderate amount of time (3-4 days)	Occasionally or a moderate amount of time (3-4 days)	Occasionally or a moderate amount of time (3-4 days)	Rarely or none of the time (less than 1 day )	Occasionally or a moderate amount of time (3-4 days)	Rarely or none of the time (less than 1 day )	Some or a little of the time (1-2 days)	Most or all of the time (5-7 days)	Some or a little of the time (1-2 days)	Rarely or none of the time (less than 1 day )	Occasionally or a moderate amount of time (3-4 days)	Some or a little of the time (1-2 days)	Some or a little of the time (1-2 days)	Rarely or none of the time (less than 1 day )	Some or a little of the time (1-2 days)	Occasionally or a moderate amount of time (3-4 days)	Some or a little of the time (1-2 days)	Always	Always	Sometimes	Always	Sometimes	Sometimes	Always	Always	Always	Always	Always	Always	Sometimes	Once in 15 days	Once a month	Once more than one month duration	Weekly	Monthly
Yes	20	Female	Private	Engineering	Second Year	Student residence (provided by the university)	Graduate and post-graduate	Graduate and post-graduate	60000	Rarely or none of the time (less than 1 day )	Most or all of the time (5-7 days)	Rarely or none of the time (less than 1 day )	Most or all of the time (5-7 days)	Most or all of the time (5-7 days)	Rarely or none of the time (less than 1 day )	Most or all of the time (5-7 days)	Most or all of the time (5-7 days)	Rarely or none of the time (less than 1 day )	Rarely or none of the time (less than 1 day )	Rarely or none of the time (less than 1 day )	Most or all of the time (5-7 days)	Rarely or none of the time (less than 1 day )	Most or all of the time (5-7 days)	Most or all of the time (5-7 days)	Rarely or none of the time (less than 1 day )	Some or a little of the time (1-2 days)	Some or a little of the time (1-2 days)	Occasionally or a moderate amount of time (3-4 days)	Rarely or none of the time (less than 1 day )	Always	Always	Always	Always	Sometimes	Always	Always	Always	Always	Always	Always	Always	Always	Once/twice in a week	Once a week	Once in a week	Daily	Daily
Yes	21	Female	Public	Others	Second Year	Student residence (provided by the university)	Secondary	Undergraduate	30000	Occasionally or a moderate amount of time (3-4 days)	Rarely or none of the time (less than 1 day )	Most or all of the time (5-7 days)	Some or a little of the time (1-2 days)	Occasionally or a moderate amount of time (3-4 days)	Occasionally or a moderate amount of time (3-4 days)	Occasionally or a moderate amount of time (3-4 days)	Occasionally or a moderate amount of time (3-4 days)	Rarely or none of the time (less than 1 day )	Most or all of the time (5-7 days)	Most or all of the time (5-7 days)	Some or a little of the time (1-2 days)	Occasionally or a moderate amount of time (3-4 days)	Most or all of the time (5-7 days)	Most or all of the time (5-7 days)	Rarely or none of the time (less than 1 day )	Most or all of the time (5-7 days)	Most or all of the time (5-7 days)	Some or a little of the time (1-2 days)	Some or a little of the time (1-2 days)	Always	Always	Always	Sometimes	Always	Always	Always	Always	Always	Always	Always	Always	Sometimes	Once in 15 days	Once a month	Once more than one month duration	Monthly	Weekly
Yes	21	Female	Private	Life Sciences	Second Year	Student residence (privately managed, e.g. hostel, mess, etc.)	Undergraduate	Undergraduate	60000	Some or a little of the time (1-2 days)	Some or a little of the time (1-2 days)	Rarely or none of the time (less than 1 day )	Occasionally or a moderate amount of time (3-4 days)	Some or a little of the time (1-2 days)	Rarely or none of the time (less than 1 day )	Occasionally or a moderate amount of time (3-4 days)	Occasionally or a moderate amount of time (3-4 days)	Rarely or none of the time (less than 1 day )	Rarely or none of the time (less than 1 day )	Rarely or none of the time (less than 1 day )	Occasionally or a moderate amount of time (3-4 days)	Some or a little of the time (1-2 days)	Rarely or none of the time (less than 1 day )	Rarely or none of the time (less than 1 day )	Occasionally or a moderate amount of time (3-4 days)	Some or a little of the time (1-2 days)	Rarely or none of the time (less than 1 day )	Rarely or none of the time (less than 1 day )	Rarely or none of the time (less than 1 day )	Always	Always	Always	Always	Never	Never	Always	Sometimes	Always	Always	Always	Always	Always	Once in 15 days	Once in 15 days	Once in 15 days	Daily	Daily
Yes	21	Male	Public	Life Sciences	Second Year	Student residence (provided by the university)	Secondary	Secondary	30000	Some or a little of the time (1-2 days)	Rarely or none of the time (less than 1 day )	Rarely or none of the time (less than 1 day )	Rarely or none of the time (less than 1 day )	Some or a little of the time (1-2 days)	Occasionally or a moderate amount of time (3-4 days)	Occasionally or a moderate amount of time (3-4 days)	Some or a little of the time (1-2 days)	Some or a little of the time (1-2 days)	Some or a little of the time (1-2 days)	Some or a little of the time (1-2 days)	Rarely or none of the time (less than 1 day )	Rarely or none of the time (less than 1 day )	Occasionally or a moderate amount of time (3-4 days)	Some or a little of the time (1-2 days)	Rarely or none of the time (less than 1 day )	Occasionally or a moderate amount of time (3-4 days)	Occasionally or a moderate amount of time (3-4 days)	Occasionally or a moderate amount of time (3-4 days)	Some or a little of the time (1-2 days)	Always	Always	Sometimes	Always	Always	Always	Always	Always	Always	Always	Always	Always	Always	Once/twice in a week	Once in 15 days	Once in a week	Daily	Weekly
Yes	21	Male	Public	Others	Third Year	Home	Secondary	Undergraduate	60000	Rarely or none of the time (less than 1 day )	Rarely or none of the time (less than 1 day )	Rarely or none of the time (less than 1 day )	Some or a little of the time (1-2 days)	Occasionally or a moderate amount of time (3-4 days)	Rarely or none of the time (less than 1 day )	Rarely or none of the time (less than 1 day )	Occasionally or a moderate amount of time (3-4 days)	Rarely or none of the time (less than 1 day )	Rarely or none of the time (less than 1 day )	Rarely or none of the time (less than 1 day )	Occasionally or a moderate amount of time (3-4 days)	Rarely or none of the time (less than 1 day )	Rarely or none of the time (less than 1 day )	Rarely or none of the time (less than 1 day )	Occasionally or a moderate amount of time (3-4 days)	Rarely or none of the time (less than 1 day )	Rarely or none of the time (less than 1 day )	Rarely or none of the time (less than 1 day )	Rarely or none of the time (less than 1 day )	Always	Always	Always	Always	Sometimes	Sometimes	Always	Always	Always	Always	Always	Sometimes	Sometimes	Once/twice in a week	Once in 15 days	Once in 15 days	Weekly	Weekly
Yes	22	Female	Private	Engineering	Third Year	Home	Secondary	Graduate and post-graduate	100000	Some or a little of the time (1-2 days)	Occasionally or a moderate amount of time (3-4 days)	Rarely or none of the time (less than 1 day )	Most or all of the time (5-7 days)	Most or all of the time (5-7 days)	Most or all of the time (5-7 days)	Most or all of the time (5-7 days)	Rarely or none of the time (less than 1 day )	Most or all of the time (5-7 days)	Some or a little of the time (1-2 days)	Rarely or none of the time (less than 1 day )	Some or a little of the time (1-2 days)	Occasionally or a moderate amount of time (3-4 days)	Occasionally or a moderate amount of time (3-4 days)	Some or a little of the time (1-2 days)	Some or a little of the time (1-2 days)	Occasionally or a moderate amount of time (3-4 days)	Occasionally or a moderate amount of time (3-4 days)	Some or a little of the time (1-2 days)	Occasionally or a moderate amount of time (3-4 days)	Always	Always	Always	Always	Always	Always	Always	Always	Always	Always	Sometimes	Always	Always	Once a month	Once a week	Once in a week	Daily	Daily
Yes	21	Male	Private	Engineering	First Year	Home	Primary	Secondary	50000	Some or a little of the time (1-2 days)	Rarely or none of the time (less than 1 day )	Rarely or none of the time (less than 1 day )	Some or a little of the time (1-2 days)	Rarely or none of the time (less than 1 day )	Some or a little of the time (1-2 days)	Occasionally or a moderate amount of time (3-4 days)	Most or all of the time (5-7 days)	Some or a little of the time (1-2 days)	Rarely or none of the time (less than 1 day )	Some or a little of the time (1-2 days)	Occasionally or a moderate amount of time (3-4 days)	Rarely or none of the time (less than 1 day )	Some or a little of the time (1-2 days)	Rarely or none of the time (less than 1 day )	Most or all of the time (5-7 days)	Rarely or none of the time (less than 1 day )	Some or a little of the time (1-2 days)	Occasionally or a moderate amount of time (3-4 days)	Some or a little of the time (1-2 days)	Always	Sometimes	Sometimes	Sometimes	Sometimes	Always	Always	Always	Always	Always	Sometimes	Always	Always	Once in 15 days	Once in 15 days	Once in 15 days	Daily	Daily
Yes	22	Male	Public	Medical	Second Year	Student residence (provided by the university)	Secondary	Primary	100000	Some or a little of the time (1-2 days)	Rarely or none of the time (less than 1 day )	Rarely or none of the time (less than 1 day )	Occasionally or a moderate amount of time (3-4 days)	Occasionally or a moderate amount of time (3-4 days)	Occasionally or a moderate amount of time (3-4 days)	Some or a little of the time (1-2 days)	Most or all of the time (5-7 days)	Rarely or none of the time (less than 1 day )	Rarely or none of the time (less than 1 day )	Some or a little of the time (1-2 days)	Occasionally or a moderate amount of time (3-4 days)	Occasionally or a moderate amount of time (3-4 days)	Some or a little of the time (1-2 days)	Some or a little of the time (1-2 days)	Occasionally or a moderate amount of time (3-4 days)	Rarely or none of the time (less than 1 day )	Some or a little of the time (1-2 days)	Some or a little of the time (1-2 days)	Rarely or none of the time (less than 1 day )	Always	Always	Sometimes	Always	Never	Always	Always	Always	Always	Sometimes	Always	Always	Sometimes	Once in 15 days	Once a month	Once a month	Weekly	Weekly
Yes	22	Male	Private	Engineering	First Year	Student residence (provided by the university)	Undergraduate	Undergraduate	500000	Rarely or none of the time (less than 1 day )	Some or a little of the time (1-2 days)	Occasionally or a moderate amount of time (3-4 days)	Some or a little of the time (1-2 days)	Occasionally or a moderate amount of time (3-4 days)	Some or a little of the time (1-2 days)	Rarely or none of the time (less than 1 day )	Some or a little of the time (1-2 days)	Occasionally or a moderate amount of time (3-4 days)	Some or a little of the time (1-2 days)	Rarely or none of the time (less than 1 day )	Some or a little of the time (1-2 days)	Rarely or none of the time (less than 1 day )	Some or a little of the time (1-2 days)	Rarely or none of the time (less than 1 day )	Some or a little of the time (1-2 days)	Rarely or none of the time (less than 1 day )	Some or a little of the time (1-2 days)	Rarely or none of the time (less than 1 day )	Some or a little of the time (1-2 days)	Always	Always	Always	Always	Always	Always	Always	Always	Always	Always	Always	Always	Always	Once/twice in a week	Once a week	Once in a week	Daily	Daily
Yes	22	Female	Private	Others	First Year	Student residence (privately managed, e.g. hostel, mess, etc.)	Graduate and post-graduate	Graduate and post-graduate	40000	Rarely or none of the time (less than 1 day )	Rarely or none of the time (less than 1 day )	Rarely or none of the time (less than 1 day )	Rarely or none of the time (less than 1 day )	Rarely or none of the time (less than 1 day )	Occasionally or a moderate amount of time (3-4 days)	Some or a little of the time (1-2 days)	Rarely or none of the time (less than 1 day )	Some or a little of the time (1-2 days)	Rarely or none of the time (less than 1 day )	Occasionally or a moderate amount of time (3-4 days)	Rarely or none of the time (less than 1 day )	Rarely or none of the time (less than 1 day )	Occasionally or a moderate amount of time (3-4 days)	Occasionally or a moderate amount of time (3-4 days)	Rarely or none of the time (less than 1 day )	Rarely or none of the time (less than 1 day )	Some or a little of the time (1-2 days)	Some or a little of the time (1-2 days)	Rarely or none of the time (less than 1 day )	Sometimes	Always	Always	Always	Always	Always	Always	Always	Always	Sometimes	Always	Always	Never	Once/twice in a week	Once in 15 days	Once in 15 days	Daily	Weekly
Yes	22	Male	Public	Others	Third Year	Student residence (provided by the university)	Secondary	Undergraduate	30000	Some or a little of the time (1-2 days)	Rarely or none of the time (less than 1 day )	Rarely or none of the time (less than 1 day )	Rarely or none of the time (less than 1 day )	Some or a little of the time (1-2 days)	Some or a little of the time (1-2 days)	Some or a little of the time (1-2 days)	Rarely or none of the time (less than 1 day )	Some or a little of the time (1-2 days)	Some or a little of the time (1-2 days)	Rarely or none of the time (less than 1 day )	Rarely or none of the time (less than 1 day )	Some or a little of the time (1-2 days)	Some or a little of the time (1-2 days)	Some or a little of the time (1-2 days)	Rarely or none of the time (less than 1 day )	Rarely or none of the time (less than 1 day )	Some or a little of the time (1-2 days)	Some or a little of the time (1-2 days)	Some or a little of the time (1-2 days)	Sometimes	Always	Always	Always	Never	Sometimes	Always	Always	Sometimes	Sometimes	Sometimes	Sometimes	Always	Once/twice in a week	Once a month	Once a month	Weekly	Weekly
Yes	23	Female	Private	Engineering	Third Year	Student residence (provided by the university)	Undergraduate	Undergraduate	50000	Some or a little of the time (1-2 days)	Rarely or none of the time (less than 1 day )	Rarely or none of the time (less than 1 day )	Rarely or none of the time (less than 1 day )	Some or a little of the time (1-2 days)	Most or all of the time (5-7 days)	Rarely or none of the time (less than 1 day )	Rarely or none of the time (less than 1 day )	Most or all of the time (5-7 days)	Most or all of the time (5-7 days)	Occasionally or a moderate amount of time (3-4 days)	Rarely or none of the time (less than 1 day )	Some or a little of the time (1-2 days)	Most or all of the time (5-7 days)	Rarely or none of the time (less than 1 day )	Rarely or none of the time (less than 1 day )	Occasionally or a moderate amount of time (3-4 days)	Most or all of the time (5-7 days)	Occasionally or a moderate amount of time (3-4 days)	Occasionally or a moderate amount of time (3-4 days)	Always	Always	Always	Always	Sometimes	Always	Always	Always	Sometimes	Always	Sometimes	Always	Always	Once in 15 days	Once more than one month duration	Once more than one month duration	Monthly	Weekly
Yes	24	Male	Private	Engineering	Third Year	Student residence (privately managed, e.g. hostel, mess, etc.)	Secondary	Secondary	35000	Occasionally or a moderate amount of time (3-4 days)	Most or all of the time (5-7 days)	Occasionally or a moderate amount of time (3-4 days)	Some or a little of the time (1-2 days)	Occasionally or a moderate amount of time (3-4 days)	Most or all of the time (5-7 days)	Most or all of the time (5-7 days)	Occasionally or a moderate amount of time (3-4 days)	Most or all of the time (5-7 days)	Occasionally or a moderate amount of time (3-4 days)	Occasionally or a moderate amount of time (3-4 days)	Occasionally or a moderate amount of time (3-4 days)	Occasionally or a moderate amount of time (3-4 days)	Some or a little of the time (1-2 days)	Rarely or none of the time (less than 1 day )	Most or all of the time (5-7 days)	Rarely or none of the time (less than 1 day )	Occasionally or a moderate amount of time (3-4 days)	Some or a little of the time (1-2 days)	Some or a little of the time (1-2 days)	Always	Always	Always	Sometimes	Always	Always	Always	Always	Always	Always	Sometimes	Always	Sometimes	Once in 15 days	Once in 15 days	Once in 15 days	Daily	Weekly
Yes	23	Male	Public	Others	Third Year	Student residence (provided by the university)	Undergraduate	Graduate and post-graduate	40000	Some or a little of the time (1-2 days)	Some or a little of the time (1-2 days)	Some or a little of the time (1-2 days)	Occasionally or a moderate amount of time (3-4 days)	Most or all of the time (5-7 days)	Some or a little of the time (1-2 days)	Rarely or none of the time (less than 1 day )	Occasionally or a moderate amount of time (3-4 days)	Some or a little of the time (1-2 days)	Some or a little of the time (1-2 days)	Occasionally or a moderate amount of time (3-4 days)	Occasionally or a moderate amount of time (3-4 days)	Some or a little of the time (1-2 days)	Some or a little of the time (1-2 days)	Some or a little of the time (1-2 days)	Most or all of the time (5-7 days)	Rarely or none of the time (less than 1 day )	Some or a little of the time (1-2 days)	Occasionally or a moderate amount of time (3-4 days)	Occasionally or a moderate amount of time (3-4 days)	Always	Always	Sometimes	Always	Sometimes	Sometimes	Always	Always	Sometimes	Sometimes	Sometimes	Sometimes	Sometimes	Once in 15 days	Once a month	Once a month	Daily	Monthly
Yes	21	Female	Public	Engineering	First Year	Student residence (provided by the university)	Graduate and post-graduate	Graduate and post-graduate	100000	Most or all of the time (5-7 days)	Some or a little of the time (1-2 days)	Most or all of the time (5-7 days)	Rarely or none of the time (less than 1 day )	Most or all of the time (5-7 days)	Most or all of the time (5-7 days)	Most or all of the time (5-7 days)	Most or all of the time (5-7 days)	Most or all of the time (5-7 days)	Most or all of the time (5-7 days)	Most or all of the time (5-7 days)	Rarely or none of the time (less than 1 day )	Some or a little of the time (1-2 days)	Most or all of the time (5-7 days)	Most or all of the time (5-7 days)	Rarely or none of the time (less than 1 day )	Most or all of the time (5-7 days)	Most or all of the time (5-7 days)	Most or all of the time (5-7 days)	Most or all of the time (5-7 days)	Always	Always	Always	Always	Always	Always	Always	Always	Always	Always	Always	Always	Always	Once/twice in a week	Once in 15 days	Once in 15 days	Daily	Weekly
Yes	26	Male	Private	Engineering	Fourth Year	Student residence (privately managed, e.g. hostel, mess, etc.)	Graduate and post-graduate	Graduate and post-graduate	30000	Rarely or none of the time (less than 1 day )	Rarely or none of the time (less than 1 day )	Some or a little of the time (1-2 days)	Most or all of the time (5-7 days)	Rarely or none of the time (less than 1 day )	Rarely or none of the time (less than 1 day )	Most or all of the time (5-7 days)	Most or all of the time (5-7 days)	Rarely or none of the time (less than 1 day )	Most or all of the time (5-7 days)	Occasionally or a moderate amount of time (3-4 days)	Most or all of the time (5-7 days)	Some or a little of the time (1-2 days)	Occasionally or a moderate amount of time (3-4 days)	Rarely or none of the time (less than 1 day )	Most or all of the time (5-7 days)	Rarely or none of the time (less than 1 day )	Rarely or none of the time (less than 1 day )	Rarely or none of the time (less than 1 day )	Some or a little of the time (1-2 days)	Always	Always	Always	Always	Sometimes	Always	Always	Always	Always	Always	Always	Always	Always	Once in 15 days	Once in 15 days	Once in 15 days	Weekly	Daily
[truncated: 1,578 more rows]
